# Supplementary material for: CGMega: explainable graph neural network framework with attention mechanisms for cancer gene module dissection
Source: Nat Commun. 2024 Jul 17;15:5997. doi: 10.1038/s41467-024-50426-6 (PMC11252405; doi:10.1038/s41467-024-50426-6)
Supplement: Supplementary file 4 — Source Data Files [file 41467_2024_50426_MOESM4_ESM.xlsx]

## Sheet: Fig. 2a
Recall	Precision	Fold
1	0.190275	1
0.988889	0.188559	1
0.988889	0.18896	1
0.988889	0.189362	1
0.988889	0.189765	1
0.988889	0.190171	1
0.988889	0.190578	1
0.988889	0.190987	1
0.988889	0.191398	1
0.988889	0.19181	1
0.988889	0.192225	1
0.988889	0.192641	1
0.988889	0.193059	1
0.988889	0.193478	1
0.988889	0.1939	1
0.988889	0.194323	1
0.988889	0.194748	1
0.988889	0.195175	1
0.988889	0.195604	1
0.988889	0.196035	1
0.988889	0.196468	1
0.988889	0.196903	1
0.988889	0.197339	1
0.988889	0.197778	1
0.988889	0.198218	1
0.988889	0.198661	1
0.988889	0.199105	1
0.988889	0.199552	1
0.988889	0.2	1
0.988889	0.20045	1
0.988889	0.200903	1
0.988889	0.201357	1
0.988889	0.201814	1
0.988889	0.202273	1
0.988889	0.202733	1
0.988889	0.203196	1
0.988889	0.203661	1
0.988889	0.204128	1
0.988889	0.204598	1
0.988889	0.205069	1
0.988889	0.205543	1
0.988889	0.206019	1
0.988889	0.206497	1
0.988889	0.206977	1
0.988889	0.207459	1
0.988889	0.207944	1
0.988889	0.208431	1
0.988889	0.20892	1
0.988889	0.209412	1
0.988889	0.209906	1
0.988889	0.210402	1
0.988889	0.2109	1
0.988889	0.211401	1
0.988889	0.211905	1
0.988889	0.212411	1
0.988889	0.212919	1
0.988889	0.213429	1
0.988889	0.213942	1
0.988889	0.214458	1
0.988889	0.214976	1
0.988889	0.215496	1
0.988889	0.216019	1
0.988889	0.216545	1
0.988889	0.217073	1
0.988889	0.217604	1
0.988889	0.218137	1
0.988889	0.218673	1
0.988889	0.219212	1
0.988889	0.219753	1
0.988889	0.220297	1
0.988889	0.220844	1
0.988889	0.221393	1
0.988889	0.221945	1
0.988889	0.2225	1
0.988889	0.223058	1
0.988889	0.223618	1
0.988889	0.224181	1
0.988889	0.224747	1
0.988889	0.225316	1
0.988889	0.225888	1
0.988889	0.226463	1
0.988889	0.227041	1
0.988889	0.227621	1
0.988889	0.228205	1
0.988889	0.228792	1
0.988889	0.229381	1
0.988889	0.229974	1
0.988889	0.23057	1
0.988889	0.231169	1
0.988889	0.231771	1
0.988889	0.232376	1
0.988889	0.232984	1
0.988889	0.233596	1
0.988889	0.234211	1
0.988889	0.234828	1
0.988889	0.23545	1
0.988889	0.236074	1
0.988889	0.236702	1
0.988889	0.237333	1
0.988889	0.237968	1
0.988889	0.238606	1
0.988889	0.239247	1
0.988889	0.239892	1
0.988889	0.240541	1
0.988889	0.241192	1
0.988889	0.241848	1
0.988889	0.242507	1
0.988889	0.243169	1
0.988889	0.243836	1
0.988889	0.244505	1
0.988889	0.245179	1
0.988889	0.245856	1
0.988889	0.246537	1
0.988889	0.247222	1
0.988889	0.247911	1
0.988889	0.248603	1
0.988889	0.2493	1
0.988889	0.25	1
0.988889	0.250704	1
0.988889	0.251412	1
0.988889	0.252125	1
0.988889	0.252841	1
0.988889	0.253561	1
0.988889	0.254286	1
0.988889	0.255014	1
0.988889	0.255747	1
0.988889	0.256484	1
0.988889	0.257225	1
0.988889	0.257971	1
0.988889	0.258721	1
0.988889	0.259475	1
0.988889	0.260234	1
0.988889	0.260997	1
0.988889	0.261765	1
0.988889	0.262537	1
0.988889	0.263314	1
0.988889	0.264095	1
0.988889	0.264881	1
0.988889	0.265672	1
0.988889	0.266467	1
0.988889	0.267267	1
0.988889	0.268072	1
0.988889	0.268882	1
0.988889	0.269697	1
0.988889	0.270517	1
0.988889	0.271341	1
0.988889	0.272171	1
0.988889	0.273006	1
0.988889	0.273846	1
0.988889	0.274691	1
0.988889	0.275542	1
0.988889	0.276398	1
0.988889	0.277259	1
0.988889	0.278125	1
0.988889	0.278997	1
0.988889	0.279874	1
0.988889	0.280757	1
0.988889	0.281646	1
0.988889	0.28254	1
0.988889	0.283439	1
0.988889	0.284345	1
0.988889	0.285256	1
0.988889	0.286174	1
0.988889	0.287097	1
0.988889	0.288026	1
0.988889	0.288961	1
0.988889	0.289902	1
0.988889	0.29085	1
0.988889	0.291803	1
0.988889	0.292763	1
0.988889	0.293729	1
0.988889	0.294702	1
0.988889	0.295681	1
0.988889	0.296667	1
0.988889	0.297659	1
0.988889	0.298658	1
0.988889	0.299663	1
0.988889	0.300676	1
0.988889	0.301695	1
0.988889	0.302721	1
0.988889	0.303754	1
0.988889	0.304795	1
0.988889	0.305842	1
0.988889	0.306897	1
0.988889	0.307958	1
0.988889	0.309028	1
0.988889	0.310105	1
0.988889	0.311189	1
0.988889	0.312281	1
0.988889	0.31338	1
0.988889	0.314488	1
0.988889	0.315603	1
0.988889	0.316726	1
0.988889	0.317857	1
0.988889	0.318996	1
0.988889	0.320144	1
0.988889	0.3213	1
0.988889	0.322464	1
0.988889	0.323636	1
0.988889	0.324818	1
0.988889	0.326007	1
0.988889	0.327206	1
0.988889	0.328413	1
0.988889	0.32963	1
0.988889	0.330855	1
0.988889	0.33209	1
0.988889	0.333333	1
0.988889	0.334586	1
0.988889	0.335849	1
0.988889	0.337121	1
0.988889	0.338403	1
0.988889	0.339695	1
0.988889	0.340996	1
0.988889	0.342308	1
0.988889	0.343629	1
0.988889	0.344961	1
0.988889	0.346304	1
0.988889	0.347656	1
0.988889	0.34902	1
0.988889	0.350394	1
0.988889	0.351779	1
0.988889	0.353175	1
0.988889	0.354582	1
0.988889	0.356	1
0.988889	0.35743	1
0.988889	0.358871	1
0.988889	0.360324	1
0.988889	0.361789	1
0.988889	0.363265	1
0.988889	0.364754	1
0.988889	0.366255	1
0.988889	0.367769	1
0.988889	0.369295	1
0.988889	0.370833	1
0.988889	0.372385	1
0.988889	0.37395	1
0.977778	0.371308	1
0.977778	0.372881	1
0.977778	0.374468	1
0.977778	0.376068	1
0.977778	0.377682	1
0.977778	0.37931	1
0.977778	0.380952	1
0.977778	0.382609	1
0.977778	0.384279	1
0.977778	0.385965	1
0.977778	0.387665	1
0.977778	0.389381	1
0.977778	0.391111	1
0.977778	0.392857	1
0.977778	0.394619	1
0.977778	0.396396	1
0.977778	0.39819	1
0.977778	0.4	1
0.977778	0.401826	1
0.977778	0.40367	1
0.977778	0.40553	1
0.977778	0.407407	1
0.977778	0.409302	1
0.977778	0.411215	1
0.977778	0.413146	1
0.977778	0.415094	1
0.977778	0.417062	1
0.977778	0.419048	1
0.977778	0.421053	1
0.977778	0.423077	1
0.977778	0.425121	1
0.977778	0.427184	1
0.977778	0.429268	1
0.977778	0.431373	1
0.977778	0.433498	1
0.977778	0.435644	1
0.977778	0.437811	1
0.977778	0.44	1
0.977778	0.442211	1
0.977778	0.444444	1
0.977778	0.446701	1
0.977778	0.44898	1
0.977778	0.451282	1
0.977778	0.453608	1
0.977778	0.455959	1
0.977778	0.458333	1
0.977778	0.460733	1
0.977778	0.463158	1
0.977778	0.465608	1
0.977778	0.468085	1
0.977778	0.470588	1
0.966667	0.467742	1
0.966667	0.47027	1
0.966667	0.472826	1
0.966667	0.47541	1
0.966667	0.478022	1
0.966667	0.480663	1
0.966667	0.483333	1
0.966667	0.486034	1
0.955556	0.483146	1
0.955556	0.485876	1
0.955556	0.488636	1
0.955556	0.491429	1
0.955556	0.494253	1
0.955556	0.49711	1
0.955556	0.5	1
0.955556	0.502924	1
0.955556	0.505882	1
0.955556	0.508876	1
0.955556	0.511905	1
0.955556	0.51497	1
0.955556	0.518072	1
0.944444	0.515152	1
0.944444	0.518293	1
0.944444	0.521472	1
0.944444	0.524691	1
0.944444	0.52795	1
0.944444	0.53125	1
0.944444	0.534591	1
0.944444	0.537975	1
0.944444	0.541401	1
0.944444	0.544872	1
0.944444	0.548387	1
0.944444	0.551948	1
0.944444	0.555556	1
0.944444	0.559211	1
0.944444	0.562914	1
0.944444	0.566667	1
0.944444	0.57047	1
0.944444	0.574324	1
0.944444	0.578231	1
0.944444	0.582192	1
0.944444	0.586207	1
0.944444	0.590278	1
0.944444	0.594406	1
0.944444	0.598592	1
0.933333	0.595745	1
0.933333	0.6	1
0.933333	0.604317	1
0.933333	0.608696	1
0.933333	0.613139	1
0.933333	0.617647	1
0.933333	0.622222	1
0.933333	0.626866	1
0.933333	0.631579	1
0.933333	0.636364	1
0.933333	0.641221	1
0.933333	0.646154	1
0.933333	0.651163	1
0.933333	0.65625	1
0.933333	0.661417	1
0.933333	0.666667	1
0.922222	0.664	1
0.922222	0.669355	1
0.922222	0.674797	1
0.922222	0.680328	1
0.911111	0.677686	1
0.9	0.675	1
0.9	0.680672	1
0.9	0.686441	1
0.9	0.692308	1
0.9	0.698276	1
0.9	0.704348	1
0.9	0.710526	1
0.9	0.716814	1
0.9	0.723214	1
0.888889	0.720721	1
0.888889	0.727273	1
0.877778	0.724771	1
0.866667	0.722222	1
0.866667	0.728972	1
0.866667	0.735849	1
0.866667	0.742857	1
0.866667	0.75	1
0.855556	0.747573	1
0.855556	0.754902	1
0.855556	0.762376	1
0.855556	0.77	1
0.855556	0.777778	1
0.844444	0.77551	1
0.833333	0.773196	1
0.833333	0.78125	1
0.822222	0.778947	1
0.822222	0.787234	1
0.811111	0.784946	1
0.811111	0.793478	1
0.811111	0.802198	1
0.8	0.8	1
0.8	0.808989	1
0.8	0.818182	1
0.8	0.827586	1
0.788889	0.825581	1
0.788889	0.835294	1
0.788889	0.845238	1
0.777778	0.843373	1
0.766667	0.841463	1
0.755556	0.839506	1
0.755556	0.85	1
0.755556	0.860759	1
0.755556	0.871795	1
0.744444	0.87013	1
0.733333	0.868421	1
0.733333	0.88	1
0.733333	0.891892	1
0.733333	0.90411	1
0.722222	0.902778	1
0.722222	0.915493	1
0.722222	0.928571	1
0.711111	0.927536	1
0.7	0.926471	1
0.688889	0.925373	1
0.677778	0.924242	1
0.677778	0.938462	1
0.666667	0.9375	1
0.655556	0.936508	1
0.644444	0.935484	1
0.633333	0.934426	1
0.622222	0.933333	1
0.611111	0.932203	1
0.6	0.931034	1
0.6	0.947368	1
0.588889	0.946429	1
0.577778	0.945455	1
0.566667	0.944444	1
0.555556	0.943396	1
0.555556	0.961538	1
0.544444	0.960784	1
0.533333	0.96	1
0.533333	0.979592	1
0.522222	0.979167	1
0.511111	0.978723	1
0.511111	1	1
0.5	1	1
0.488889	1	1
0.477778	1	1
0.466667	1	1
0.455556	1	1
0.444444	1	1
0.433333	1	1
0.422222	1	1
0.411111	1	1
0.4	1	1
0.388889	1	1
0.377778	1	1
0.366667	1	1
0.355556	1	1
0.344444	1	1
0.333333	1	1
0.322222	1	1
0.311111	1	1
0.3	1	1
0.288889	1	1
0.277778	1	1
0.266667	1	1
0.255556	1	1
0.244444	1	1
0.233333	1	1
0.222222	1	1
0.211111	1	1
0.2	1	1
0.188889	1	1
0.177778	1	1
0.166667	1	1
0.155556	1	1
0.144444	1	1
0.133333	1	1
0.122222	1	1
0.111111	1	1
0.1	1	1
0.0888889	1	1
0.0777778	1	1
0.0666667	1	1
0.0555556	1	1
0.0444444	1	1
0.0333333	1	1
0.0222222	1	1
0.0111111	1	1
0	1	1
1	0.212264	2
0.988889	0.210402	2
0.988889	0.2109	2
0.988889	0.211401	2
0.988889	0.211905	2
0.988889	0.212411	2
0.988889	0.212919	2
0.988889	0.213429	2
0.988889	0.213942	2
0.988889	0.214458	2
0.988889	0.214976	2
0.988889	0.215496	2
0.988889	0.216019	2
0.988889	0.216545	2
0.988889	0.217073	2
0.988889	0.217604	2
0.988889	0.218137	2
0.988889	0.218673	2
0.988889	0.219212	2
0.988889	0.219753	2
0.988889	0.220297	2
0.988889	0.220844	2
0.988889	0.221393	2
0.988889	0.221945	2
0.988889	0.2225	2
0.988889	0.223058	2
0.988889	0.223618	2
0.988889	0.224181	2
0.988889	0.224747	2
0.988889	0.225316	2
0.988889	0.225888	2
0.988889	0.226463	2
0.988889	0.227041	2
0.988889	0.227621	2
0.988889	0.228205	2
0.988889	0.228792	2
0.988889	0.229381	2
0.988889	0.229974	2
0.988889	0.23057	2
0.988889	0.231169	2
0.988889	0.231771	2
0.988889	0.232376	2
0.988889	0.232984	2
0.988889	0.233596	2
0.988889	0.234211	2
0.988889	0.234828	2
0.988889	0.23545	2
0.988889	0.236074	2
0.988889	0.236702	2
0.988889	0.237333	2
0.988889	0.237968	2
0.988889	0.238606	2
0.988889	0.239247	2
0.988889	0.239892	2
0.988889	0.240541	2
0.988889	0.241192	2
0.988889	0.241848	2
0.988889	0.242507	2
0.988889	0.243169	2
0.988889	0.243836	2
0.988889	0.244505	2
0.988889	0.245179	2
0.988889	0.245856	2
0.988889	0.246537	2
0.988889	0.247222	2
0.988889	0.247911	2
0.977778	0.24581	2
0.977778	0.246499	2
0.977778	0.247191	2
0.977778	0.247887	2
0.977778	0.248588	2
0.977778	0.249292	2
0.977778	0.25	2
0.977778	0.250712	2
0.977778	0.251429	2
0.977778	0.252149	2
0.977778	0.252874	2
0.977778	0.253602	2
0.977778	0.254335	2
0.977778	0.255072	2
0.977778	0.255814	2
0.977778	0.25656	2
0.977778	0.25731	2
0.977778	0.258065	2
0.977778	0.258824	2
0.977778	0.259587	2
0.977778	0.260355	2
0.977778	0.261128	2
0.977778	0.261905	2
0.977778	0.262687	2
0.977778	0.263473	2
0.977778	0.264264	2
0.977778	0.26506	2
0.977778	0.265861	2
0.977778	0.266667	2
0.977778	0.267477	2
0.977778	0.268293	2
0.977778	0.269113	2
0.977778	0.269939	2
0.977778	0.270769	2
0.977778	0.271605	2
0.977778	0.272446	2
0.977778	0.273292	2
0.977778	0.274143	2
0.977778	0.275	2
0.977778	0.275862	2
0.977778	0.27673	2
0.977778	0.277603	2
0.977778	0.278481	2
0.977778	0.279365	2
0.977778	0.280255	2
0.977778	0.28115	2
0.977778	0.282051	2
0.977778	0.282958	2
0.977778	0.283871	2
0.977778	0.28479	2
0.977778	0.285714	2
0.977778	0.286645	2
0.977778	0.287582	2
0.977778	0.288525	2
0.977778	0.289474	2
0.977778	0.290429	2
0.977778	0.291391	2
0.977778	0.292359	2
0.977778	0.293333	2
0.977778	0.294314	2
0.977778	0.295302	2
0.977778	0.296296	2
0.977778	0.297297	2
0.977778	0.298305	2
0.977778	0.29932	2
0.977778	0.300341	2
0.977778	0.30137	2
0.977778	0.302405	2
0.977778	0.303448	2
0.977778	0.304498	2
0.977778	0.305556	2
0.977778	0.30662	2
0.977778	0.307692	2
0.977778	0.308772	2
0.977778	0.309859	2
0.977778	0.310954	2
0.977778	0.312057	2
0.977778	0.313167	2
0.977778	0.314286	2
0.977778	0.315412	2
0.977778	0.316547	2
0.977778	0.31769	2
0.977778	0.318841	2
0.977778	0.32	2
0.977778	0.321168	2
0.977778	0.322344	2
0.977778	0.323529	2
0.977778	0.324723	2
0.977778	0.325926	2
0.977778	0.327138	2
0.977778	0.328358	2
0.977778	0.329588	2
0.977778	0.330827	2
0.977778	0.332075	2
0.977778	0.333333	2
0.977778	0.334601	2
0.977778	0.335878	2
0.977778	0.337165	2
0.977778	0.338462	2
0.977778	0.339768	2
0.977778	0.341085	2
0.977778	0.342412	2
0.977778	0.34375	2
0.977778	0.345098	2
0.977778	0.346457	2
0.977778	0.347826	2
0.977778	0.349206	2
0.977778	0.350598	2
0.977778	0.352	2
0.977778	0.353414	2
0.977778	0.354839	2
0.977778	0.356275	2
0.977778	0.357724	2
0.977778	0.359184	2
0.977778	0.360656	2
0.977778	0.36214	2
0.977778	0.363636	2
0.977778	0.365145	2
0.977778	0.366667	2
0.977778	0.368201	2
0.977778	0.369748	2
0.977778	0.371308	2
0.977778	0.372881	2
0.977778	0.374468	2
0.977778	0.376068	2
0.977778	0.377682	2
0.977778	0.37931	2
0.977778	0.380952	2
0.977778	0.382609	2
0.977778	0.384279	2
0.977778	0.385965	2
0.977778	0.387665	2
0.977778	0.389381	2
0.977778	0.391111	2
0.977778	0.392857	2
0.977778	0.394619	2
0.977778	0.396396	2
0.977778	0.39819	2
0.977778	0.4	2
0.977778	0.401826	2
0.977778	0.40367	2
0.977778	0.40553	2
0.977778	0.407407	2
0.977778	0.409302	2
0.977778	0.411215	2
0.966667	0.408451	2
0.966667	0.410377	2
0.966667	0.412322	2
0.966667	0.414286	2
0.966667	0.416268	2
0.966667	0.418269	2
0.966667	0.42029	2
0.966667	0.42233	2
0.966667	0.42439	2
0.966667	0.426471	2
0.966667	0.428571	2
0.966667	0.430693	2
0.966667	0.432836	2
0.966667	0.435	2
0.966667	0.437186	2
0.966667	0.439394	2
0.966667	0.441624	2
0.966667	0.443878	2
0.966667	0.446154	2
0.966667	0.448454	2
0.966667	0.450777	2
0.966667	0.453125	2
0.966667	0.455497	2
0.966667	0.457895	2
0.966667	0.460317	2
0.966667	0.462766	2
0.966667	0.465241	2
0.966667	0.467742	2
0.966667	0.47027	2
0.966667	0.472826	2
0.966667	0.47541	2
0.966667	0.478022	2
0.966667	0.480663	2
0.966667	0.483333	2
0.966667	0.486034	2
0.966667	0.488764	2
0.966667	0.491525	2
0.966667	0.494318	2
0.966667	0.497143	2
0.966667	0.5	2
0.966667	0.50289	2
0.966667	0.505814	2
0.966667	0.508772	2
0.966667	0.511765	2
0.966667	0.514793	2
0.966667	0.517857	2
0.966667	0.520958	2
0.966667	0.524096	2
0.966667	0.527273	2
0.966667	0.530488	2
0.966667	0.533742	2
0.966667	0.537037	2
0.966667	0.540373	2
0.966667	0.54375	2
0.966667	0.54717	2
0.966667	0.550633	2
0.955556	0.547771	2
0.955556	0.551282	2
0.955556	0.554839	2
0.944444	0.551948	2
0.944444	0.555556	2
0.944444	0.559211	2
0.944444	0.562914	2
0.944444	0.566667	2
0.944444	0.57047	2
0.944444	0.574324	2
0.944444	0.578231	2
0.944444	0.582192	2
0.944444	0.586207	2
0.933333	0.583333	2
0.933333	0.587413	2
0.933333	0.591549	2
0.922222	0.588652	2
0.922222	0.592857	2
0.922222	0.597122	2
0.911111	0.594203	2
0.9	0.591241	2
0.9	0.595588	2
0.9	0.6	2
0.9	0.604478	2
0.9	0.609023	2
0.9	0.613636	2
0.9	0.618321	2
0.9	0.623077	2
0.9	0.627907	2
0.9	0.632812	2
0.9	0.637795	2
0.9	0.642857	2
0.9	0.648	2
0.9	0.653226	2
0.888889	0.650407	2
0.888889	0.655738	2
0.888889	0.661157	2
0.877778	0.658333	2
0.877778	0.663866	2
0.877778	0.669492	2
0.877778	0.675214	2
0.866667	0.672414	2
0.866667	0.678261	2
0.866667	0.684211	2
0.866667	0.690265	2
0.866667	0.696429	2
0.855556	0.693694	2
0.855556	0.7	2
0.855556	0.706422	2
0.855556	0.712963	2
0.855556	0.719626	2
0.844444	0.716981	2
0.844444	0.72381	2
0.833333	0.721154	2
0.833333	0.728155	2
0.833333	0.735294	2
0.833333	0.742574	2
0.822222	0.74	2
0.822222	0.747475	2
0.822222	0.755102	2
0.822222	0.762887	2
0.822222	0.770833	2
0.822222	0.778947	2
0.822222	0.787234	2
0.822222	0.795699	2
0.822222	0.804348	2
0.822222	0.813187	2
0.811111	0.811111	2
0.811111	0.820225	2
0.811111	0.829545	2
0.811111	0.83908	2
0.811111	0.848837	2
0.8	0.847059	2
0.788889	0.845238	2
0.788889	0.855422	2
0.777778	0.853659	2
0.777778	0.864198	2
0.766667	0.8625	2
0.766667	0.873418	2
0.755556	0.871795	2
0.755556	0.883117	2
0.744444	0.881579	2
0.744444	0.893333	2
0.744444	0.905405	2
0.733333	0.90411	2
0.722222	0.902778	2
0.722222	0.915493	2
0.722222	0.928571	2
0.711111	0.927536	2
0.711111	0.941176	2
0.7	0.940299	2
0.7	0.954545	2
0.688889	0.953846	2
0.688889	0.96875	2
0.677778	0.968254	2
0.666667	0.967742	2
0.655556	0.967213	2
0.644444	0.966667	2
0.633333	0.966102	2
0.622222	0.965517	2
0.611111	0.964912	2
0.6	0.964286	2
0.588889	0.963636	2
0.577778	0.962963	2
0.566667	0.962264	2
0.555556	0.961538	2
0.544444	0.960784	2
0.533333	0.96	2
0.522222	0.959184	2
0.511111	0.958333	2
0.5	0.957447	2
0.5	0.978261	2
0.488889	0.977778	2
0.477778	0.977273	2
0.466667	0.976744	2
0.455556	0.97619	2
0.444444	0.97561	2
0.433333	0.975	2
0.422222	0.974359	2
0.411111	0.973684	2
0.4	0.972973	2
0.388889	0.972222	2
0.388889	1	2
0.377778	1	2
0.366667	1	2
0.355556	1	2
0.344444	1	2
0.333333	1	2
0.322222	1	2
0.311111	1	2
0.3	1	2
0.288889	1	2
0.277778	1	2
0.266667	1	2
0.255556	1	2
0.244444	1	2
0.233333	1	2
0.222222	1	2
0.211111	1	2
0.2	1	2
0.188889	1	2
0.177778	1	2
0.166667	1	2
0.155556	1	2
0.144444	1	2
0.133333	1	2
0.122222	1	2
0.111111	1	2
0.1	1	2
0.0888889	1	2
0.0777778	1	2
0.0666667	1	2
0.0555556	1	2
0.0444444	1	2
0.0333333	1	2
0.0222222	1	2
0.0111111	1	2
0	1	2
1	0.191898	3
0.988889	0.190171	3
0.988889	0.190578	3
0.988889	0.190987	3
0.988889	0.191398	3
0.988889	0.19181	3
0.988889	0.192225	3
0.988889	0.192641	3
0.988889	0.193059	3
0.988889	0.193478	3
0.988889	0.1939	3
0.988889	0.194323	3
0.988889	0.194748	3
0.988889	0.195175	3
0.988889	0.195604	3
0.988889	0.196035	3
0.988889	0.196468	3
0.988889	0.196903	3
0.988889	0.197339	3
0.988889	0.197778	3
0.988889	0.198218	3
0.988889	0.198661	3
0.988889	0.199105	3
0.988889	0.199552	3
0.988889	0.2	3
0.988889	0.20045	3
0.988889	0.200903	3
0.988889	0.201357	3
0.988889	0.201814	3
0.988889	0.202273	3
0.988889	0.202733	3
0.988889	0.203196	3
0.988889	0.203661	3
0.988889	0.204128	3
0.988889	0.204598	3
0.988889	0.205069	3
0.988889	0.205543	3
0.988889	0.206019	3
0.988889	0.206497	3
0.988889	0.206977	3
0.988889	0.207459	3
0.988889	0.207944	3
0.988889	0.208431	3
0.988889	0.20892	3
0.988889	0.209412	3
0.988889	0.209906	3
0.988889	0.210402	3
0.988889	0.2109	3
0.988889	0.211401	3
0.988889	0.211905	3
0.988889	0.212411	3
0.988889	0.212919	3
0.988889	0.213429	3
0.988889	0.213942	3
0.988889	0.214458	3
0.988889	0.214976	3
0.988889	0.215496	3
0.988889	0.216019	3
0.988889	0.216545	3
0.988889	0.217073	3
0.988889	0.217604	3
0.988889	0.218137	3
0.988889	0.218673	3
0.988889	0.219212	3
0.988889	0.219753	3
0.988889	0.220297	3
0.988889	0.220844	3
0.988889	0.221393	3
0.988889	0.221945	3
0.988889	0.2225	3
0.988889	0.223058	3
0.988889	0.223618	3
0.988889	0.224181	3
0.988889	0.224747	3
0.988889	0.225316	3
0.988889	0.225888	3
0.988889	0.226463	3
0.988889	0.227041	3
0.988889	0.227621	3
0.988889	0.228205	3
0.988889	0.228792	3
0.988889	0.229381	3
0.988889	0.229974	3
0.988889	0.23057	3
0.988889	0.231169	3
0.988889	0.231771	3
0.988889	0.232376	3
0.988889	0.232984	3
0.988889	0.233596	3
0.988889	0.234211	3
0.988889	0.234828	3
0.988889	0.23545	3
0.988889	0.236074	3
0.988889	0.236702	3
0.988889	0.237333	3
0.988889	0.237968	3
0.988889	0.238606	3
0.988889	0.239247	3
0.988889	0.239892	3
0.988889	0.240541	3
0.988889	0.241192	3
0.988889	0.241848	3
0.988889	0.242507	3
0.988889	0.243169	3
0.988889	0.243836	3
0.988889	0.244505	3
0.988889	0.245179	3
0.988889	0.245856	3
0.988889	0.246537	3
0.988889	0.247222	3
0.988889	0.247911	3
0.988889	0.248603	3
0.988889	0.2493	3
0.988889	0.25	3
0.988889	0.250704	3
0.988889	0.251412	3
0.988889	0.252125	3
0.988889	0.252841	3
0.988889	0.253561	3
0.988889	0.254286	3
0.988889	0.255014	3
0.988889	0.255747	3
0.988889	0.256484	3
0.988889	0.257225	3
0.988889	0.257971	3
0.988889	0.258721	3
0.988889	0.259475	3
0.988889	0.260234	3
0.988889	0.260997	3
0.988889	0.261765	3
0.988889	0.262537	3
0.988889	0.263314	3
0.988889	0.264095	3
0.988889	0.264881	3
0.988889	0.265672	3
0.988889	0.266467	3
0.988889	0.267267	3
0.988889	0.268072	3
0.988889	0.268882	3
0.988889	0.269697	3
0.988889	0.270517	3
0.988889	0.271341	3
0.988889	0.272171	3
0.988889	0.273006	3
0.988889	0.273846	3
0.988889	0.274691	3
0.988889	0.275542	3
0.988889	0.276398	3
0.988889	0.277259	3
0.988889	0.278125	3
0.988889	0.278997	3
0.988889	0.279874	3
0.988889	0.280757	3
0.988889	0.281646	3
0.988889	0.28254	3
0.988889	0.283439	3
0.988889	0.284345	3
0.988889	0.285256	3
0.988889	0.286174	3
0.988889	0.287097	3
0.988889	0.288026	3
0.988889	0.288961	3
0.988889	0.289902	3
0.988889	0.29085	3
0.988889	0.291803	3
0.988889	0.292763	3
0.988889	0.293729	3
0.988889	0.294702	3
0.988889	0.295681	3
0.988889	0.296667	3
0.988889	0.297659	3
0.988889	0.298658	3
0.988889	0.299663	3
0.988889	0.300676	3
0.988889	0.301695	3
0.988889	0.302721	3
0.988889	0.303754	3
0.988889	0.304795	3
0.988889	0.305842	3
0.988889	0.306897	3
0.988889	0.307958	3
0.988889	0.309028	3
0.988889	0.310105	3
0.977778	0.307692	3
0.977778	0.308772	3
0.977778	0.309859	3
0.977778	0.310954	3
0.977778	0.312057	3
0.977778	0.313167	3
0.977778	0.314286	3
0.977778	0.315412	3
0.977778	0.316547	3
0.977778	0.31769	3
0.977778	0.318841	3
0.977778	0.32	3
0.977778	0.321168	3
0.977778	0.322344	3
0.977778	0.323529	3
0.977778	0.324723	3
0.977778	0.325926	3
0.977778	0.327138	3
0.977778	0.328358	3
0.977778	0.329588	3
0.977778	0.330827	3
0.977778	0.332075	3
0.977778	0.333333	3
0.977778	0.334601	3
0.977778	0.335878	3
0.977778	0.337165	3
0.977778	0.338462	3
0.977778	0.339768	3
0.977778	0.341085	3
0.977778	0.342412	3
0.977778	0.34375	3
0.977778	0.345098	3
0.977778	0.346457	3
0.977778	0.347826	3
0.977778	0.349206	3
0.977778	0.350598	3
0.977778	0.352	3
0.977778	0.353414	3
0.977778	0.354839	3
0.977778	0.356275	3
0.977778	0.357724	3
0.977778	0.359184	3
0.977778	0.360656	3
0.977778	0.36214	3
0.977778	0.363636	3
0.977778	0.365145	3
0.977778	0.366667	3
0.977778	0.368201	3
0.977778	0.369748	3
0.977778	0.371308	3
0.977778	0.372881	3
0.977778	0.374468	3
0.977778	0.376068	3
0.977778	0.377682	3
0.977778	0.37931	3
0.977778	0.380952	3
0.977778	0.382609	3
0.977778	0.384279	3
0.977778	0.385965	3
0.977778	0.387665	3
0.977778	0.389381	3
0.977778	0.391111	3
0.977778	0.392857	3
0.977778	0.394619	3
0.977778	0.396396	3
0.977778	0.39819	3
0.977778	0.4	3
0.977778	0.401826	3
0.977778	0.40367	3
0.977778	0.40553	3
0.977778	0.407407	3
0.977778	0.409302	3
0.977778	0.411215	3
0.977778	0.413146	3
0.977778	0.415094	3
0.977778	0.417062	3
0.977778	0.419048	3
0.977778	0.421053	3
0.977778	0.423077	3
0.966667	0.42029	3
0.966667	0.42233	3
0.966667	0.42439	3
0.966667	0.426471	3
0.966667	0.428571	3
0.966667	0.430693	3
0.966667	0.432836	3
0.966667	0.435	3
0.966667	0.437186	3
0.966667	0.439394	3
0.966667	0.441624	3
0.966667	0.443878	3
0.966667	0.446154	3
0.966667	0.448454	3
0.966667	0.450777	3
0.966667	0.453125	3
0.966667	0.455497	3
0.966667	0.457895	3
0.966667	0.460317	3
0.966667	0.462766	3
0.966667	0.465241	3
0.966667	0.467742	3
0.966667	0.47027	3
0.966667	0.472826	3
0.966667	0.47541	3
0.966667	0.478022	3
0.966667	0.480663	3
0.966667	0.483333	3
0.966667	0.486034	3
0.966667	0.488764	3
0.966667	0.491525	3
0.966667	0.494318	3
0.966667	0.497143	3
0.966667	0.5	3
0.966667	0.50289	3
0.966667	0.505814	3
0.966667	0.508772	3
0.966667	0.511765	3
0.966667	0.514793	3
0.966667	0.517857	3
0.966667	0.520958	3
0.966667	0.524096	3
0.966667	0.527273	3
0.966667	0.530488	3
0.966667	0.533742	3
0.966667	0.537037	3
0.966667	0.540373	3
0.966667	0.54375	3
0.966667	0.54717	3
0.955556	0.544304	3
0.955556	0.547771	3
0.955556	0.551282	3
0.955556	0.554839	3
0.955556	0.558442	3
0.955556	0.562092	3
0.955556	0.565789	3
0.955556	0.569536	3
0.944444	0.566667	3
0.944444	0.57047	3
0.944444	0.574324	3
0.944444	0.578231	3
0.944444	0.582192	3
0.933333	0.57931	3
0.933333	0.583333	3
0.922222	0.58042	3
0.922222	0.584507	3
0.922222	0.588652	3
0.911111	0.585714	3
0.9	0.582734	3
0.9	0.586957	3
0.9	0.591241	3
0.9	0.595588	3
0.9	0.6	3
0.9	0.604478	3
0.9	0.609023	3
0.9	0.613636	3
0.888889	0.610687	3
0.888889	0.615385	3
0.888889	0.620155	3
0.877778	0.617188	3
0.877778	0.622047	3
0.877778	0.626984	3
0.877778	0.632	3
0.877778	0.637097	3
0.877778	0.642276	3
0.877778	0.647541	3
0.877778	0.652893	3
0.877778	0.658333	3
0.877778	0.663866	3
0.877778	0.669492	3
0.877778	0.675214	3
0.877778	0.681034	3
0.877778	0.686957	3
0.877778	0.692982	3
0.866667	0.690265	3
0.866667	0.696429	3
0.866667	0.702703	3
0.866667	0.709091	3
0.866667	0.715596	3
0.866667	0.722222	3
0.855556	0.719626	3
0.844444	0.716981	3
0.844444	0.72381	3
0.844444	0.730769	3
0.844444	0.737864	3
0.844444	0.745098	3
0.833333	0.742574	3
0.833333	0.75	3
0.822222	0.747475	3
0.822222	0.755102	3
0.811111	0.752577	3
0.811111	0.760417	3
0.811111	0.768421	3
0.811111	0.776596	3
0.811111	0.784946	3
0.811111	0.793478	3
0.811111	0.802198	3
0.8	0.8	3
0.8	0.808989	3
0.8	0.818182	3
0.788889	0.816092	3
0.777778	0.813953	3
0.777778	0.823529	3
0.777778	0.833333	3
0.766667	0.831325	3
0.766667	0.841463	3
0.755556	0.839506	3
0.744444	0.8375	3
0.733333	0.835443	3
0.733333	0.846154	3
0.733333	0.857143	3
0.733333	0.868421	3
0.733333	0.88	3
0.722222	0.878378	3
0.711111	0.876712	3
0.7	0.875	3
0.688889	0.873239	3
0.688889	0.885714	3
0.677778	0.884058	3
0.666667	0.882353	3
0.655556	0.880597	3
0.644444	0.878788	3
0.644444	0.892308	3
0.644444	0.90625	3
0.633333	0.904762	3
0.622222	0.903226	3
0.622222	0.918033	3
0.611111	0.916667	3
0.611111	0.932203	3
0.6	0.931034	3
0.588889	0.929825	3
0.577778	0.928571	3
0.566667	0.927273	3
0.555556	0.925926	3
0.544444	0.924528	3
0.533333	0.923077	3
0.522222	0.921569	3
0.522222	0.94	3
0.511111	0.938776	3
0.5	0.9375	3
0.488889	0.93617	3
0.477778	0.934783	3
0.466667	0.933333	3
0.455556	0.931818	3
0.444444	0.930233	3
0.433333	0.928571	3
0.433333	0.95122	3
0.422222	0.95	3
0.411111	0.948718	3
0.411111	0.973684	3
0.4	0.972973	3
0.388889	0.972222	3
0.377778	0.971429	3
0.377778	1	3
0.366667	1	3
0.355556	1	3
0.344444	1	3
0.333333	1	3
0.322222	1	3
0.311111	1	3
0.3	1	3
0.288889	1	3
0.277778	1	3
0.266667	1	3
0.255556	1	3
0.244444	1	3
0.233333	1	3
0.222222	1	3
0.211111	1	3
0.2	1	3
0.188889	1	3
0.177778	1	3
0.166667	1	3
0.155556	1	3
0.144444	1	3
0.133333	1	3
0.122222	1	3
0.111111	1	3
0.1	1	3
0.0888889	1	3
0.0777778	1	3
0.0666667	1	3
0.0555556	1	3
0.0444444	1	3
0.0333333	1	3
0.0222222	1	3
0.0111111	1	3
0	1	3
1	0.197802	4
0.988889	0.196035	4
0.988889	0.196468	4
0.988889	0.196903	4
0.988889	0.197339	4
0.988889	0.197778	4
0.988889	0.198218	4
0.988889	0.198661	4
0.988889	0.199105	4
0.988889	0.199552	4
0.988889	0.2	4
0.988889	0.20045	4
0.988889	0.200903	4
0.988889	0.201357	4
0.988889	0.201814	4
0.988889	0.202273	4
0.988889	0.202733	4
0.988889	0.203196	4
0.988889	0.203661	4
0.988889	0.204128	4
0.988889	0.204598	4
0.988889	0.205069	4
0.988889	0.205543	4
0.988889	0.206019	4
0.988889	0.206497	4
0.988889	0.206977	4
0.988889	0.207459	4
0.988889	0.207944	4
0.988889	0.208431	4
0.988889	0.20892	4
0.988889	0.209412	4
0.988889	0.209906	4
0.988889	0.210402	4
0.988889	0.2109	4
0.988889	0.211401	4
0.988889	0.211905	4
0.988889	0.212411	4
0.988889	0.212919	4
0.988889	0.213429	4
0.988889	0.213942	4
0.988889	0.214458	4
0.988889	0.214976	4
0.988889	0.215496	4
0.988889	0.216019	4
0.988889	0.216545	4
0.988889	0.217073	4
0.988889	0.217604	4
0.988889	0.218137	4
0.988889	0.218673	4
0.988889	0.219212	4
0.988889	0.219753	4
0.988889	0.220297	4
0.988889	0.220844	4
0.988889	0.221393	4
0.988889	0.221945	4
0.988889	0.2225	4
0.988889	0.223058	4
0.988889	0.223618	4
0.988889	0.224181	4
0.988889	0.224747	4
0.988889	0.225316	4
0.988889	0.225888	4
0.988889	0.226463	4
0.988889	0.227041	4
0.988889	0.227621	4
0.988889	0.228205	4
0.988889	0.228792	4
0.988889	0.229381	4
0.988889	0.229974	4
0.988889	0.23057	4
0.988889	0.231169	4
0.988889	0.231771	4
0.988889	0.232376	4
0.988889	0.232984	4
0.988889	0.233596	4
0.988889	0.234211	4
0.988889	0.234828	4
0.988889	0.23545	4
0.988889	0.236074	4
0.988889	0.236702	4
0.988889	0.237333	4
0.988889	0.237968	4
0.988889	0.238606	4
0.988889	0.239247	4
0.988889	0.239892	4
0.988889	0.240541	4
0.988889	0.241192	4
0.988889	0.241848	4
0.988889	0.242507	4
0.988889	0.243169	4
0.988889	0.243836	4
0.988889	0.244505	4
0.988889	0.245179	4
0.988889	0.245856	4
0.988889	0.246537	4
0.988889	0.247222	4
0.988889	0.247911	4
0.988889	0.248603	4
0.988889	0.2493	4
0.988889	0.25	4
0.988889	0.250704	4
0.988889	0.251412	4
0.988889	0.252125	4
0.988889	0.252841	4
0.988889	0.253561	4
0.988889	0.254286	4
0.988889	0.255014	4
0.988889	0.255747	4
0.988889	0.256484	4
0.988889	0.257225	4
0.988889	0.257971	4
0.988889	0.258721	4
0.988889	0.259475	4
0.988889	0.260234	4
0.988889	0.260997	4
0.988889	0.261765	4
0.988889	0.262537	4
0.988889	0.263314	4
0.988889	0.264095	4
0.988889	0.264881	4
0.988889	0.265672	4
0.988889	0.266467	4
0.988889	0.267267	4
0.988889	0.268072	4
0.988889	0.268882	4
0.988889	0.269697	4
0.988889	0.270517	4
0.988889	0.271341	4
0.988889	0.272171	4
0.988889	0.273006	4
0.988889	0.273846	4
0.988889	0.274691	4
0.988889	0.275542	4
0.988889	0.276398	4
0.988889	0.277259	4
0.988889	0.278125	4
0.988889	0.278997	4
0.988889	0.279874	4
0.988889	0.280757	4
0.988889	0.281646	4
0.988889	0.28254	4
0.988889	0.283439	4
0.988889	0.284345	4
0.988889	0.285256	4
0.988889	0.286174	4
0.988889	0.287097	4
0.988889	0.288026	4
0.988889	0.288961	4
0.988889	0.289902	4
0.988889	0.29085	4
0.988889	0.291803	4
0.988889	0.292763	4
0.988889	0.293729	4
0.988889	0.294702	4
0.988889	0.295681	4
0.988889	0.296667	4
0.988889	0.297659	4
0.988889	0.298658	4
0.988889	0.299663	4
0.988889	0.300676	4
0.988889	0.301695	4
0.988889	0.302721	4
0.988889	0.303754	4
0.988889	0.304795	4
0.988889	0.305842	4
0.988889	0.306897	4
0.988889	0.307958	4
0.988889	0.309028	4
0.988889	0.310105	4
0.988889	0.311189	4
0.988889	0.312281	4
0.988889	0.31338	4
0.988889	0.314488	4
0.988889	0.315603	4
0.988889	0.316726	4
0.988889	0.317857	4
0.988889	0.318996	4
0.988889	0.320144	4
0.988889	0.3213	4
0.988889	0.322464	4
0.988889	0.323636	4
0.988889	0.324818	4
0.988889	0.326007	4
0.988889	0.327206	4
0.988889	0.328413	4
0.988889	0.32963	4
0.988889	0.330855	4
0.988889	0.33209	4
0.988889	0.333333	4
0.988889	0.334586	4
0.977778	0.332075	4
0.977778	0.333333	4
0.977778	0.334601	4
0.977778	0.335878	4
0.977778	0.337165	4
0.977778	0.338462	4
0.977778	0.339768	4
0.977778	0.341085	4
0.977778	0.342412	4
0.977778	0.34375	4
0.977778	0.345098	4
0.977778	0.346457	4
0.977778	0.347826	4
0.977778	0.349206	4
0.977778	0.350598	4
0.977778	0.352	4
0.977778	0.353414	4
0.977778	0.354839	4
0.977778	0.356275	4
0.977778	0.357724	4
0.977778	0.359184	4
0.977778	0.360656	4
0.977778	0.36214	4
0.977778	0.363636	4
0.977778	0.365145	4
0.977778	0.366667	4
0.977778	0.368201	4
0.977778	0.369748	4
0.977778	0.371308	4
0.977778	0.372881	4
0.977778	0.374468	4
0.977778	0.376068	4
0.977778	0.377682	4
0.977778	0.37931	4
0.977778	0.380952	4
0.977778	0.382609	4
0.977778	0.384279	4
0.977778	0.385965	4
0.977778	0.387665	4
0.977778	0.389381	4
0.977778	0.391111	4
0.977778	0.392857	4
0.977778	0.394619	4
0.977778	0.396396	4
0.977778	0.39819	4
0.977778	0.4	4
0.977778	0.401826	4
0.977778	0.40367	4
0.977778	0.40553	4
0.977778	0.407407	4
0.977778	0.409302	4
0.977778	0.411215	4
0.977778	0.413146	4
0.977778	0.415094	4
0.977778	0.417062	4
0.977778	0.419048	4
0.977778	0.421053	4
0.977778	0.423077	4
0.977778	0.425121	4
0.977778	0.427184	4
0.977778	0.429268	4
0.977778	0.431373	4
0.977778	0.433498	4
0.977778	0.435644	4
0.977778	0.437811	4
0.977778	0.44	4
0.977778	0.442211	4
0.966667	0.439394	4
0.966667	0.441624	4
0.966667	0.443878	4
0.966667	0.446154	4
0.966667	0.448454	4
0.966667	0.450777	4
0.966667	0.453125	4
0.966667	0.455497	4
0.966667	0.457895	4
0.966667	0.460317	4
0.966667	0.462766	4
0.966667	0.465241	4
0.966667	0.467742	4
0.966667	0.47027	4
0.966667	0.472826	4
0.955556	0.469945	4
0.955556	0.472527	4
0.955556	0.475138	4
0.955556	0.477778	4
0.955556	0.480447	4
0.955556	0.483146	4
0.955556	0.485876	4
0.955556	0.488636	4
0.955556	0.491429	4
0.955556	0.494253	4
0.955556	0.49711	4
0.955556	0.5	4
0.955556	0.502924	4
0.955556	0.505882	4
0.955556	0.508876	4
0.955556	0.511905	4
0.955556	0.51497	4
0.955556	0.518072	4
0.955556	0.521212	4
0.955556	0.52439	4
0.955556	0.527607	4
0.955556	0.530864	4
0.955556	0.534161	4
0.955556	0.5375	4
0.955556	0.540881	4
0.955556	0.544304	4
0.955556	0.547771	4
0.955556	0.551282	4
0.955556	0.554839	4
0.955556	0.558442	4
0.955556	0.562092	4
0.955556	0.565789	4
0.955556	0.569536	4
0.955556	0.573333	4
0.955556	0.577181	4
0.955556	0.581081	4
0.955556	0.585034	4
0.955556	0.589041	4
0.955556	0.593103	4
0.955556	0.597222	4
0.944444	0.594406	4
0.944444	0.598592	4
0.944444	0.602837	4
0.944444	0.607143	4
0.933333	0.604317	4
0.933333	0.608696	4
0.922222	0.605839	4
0.922222	0.610294	4
0.922222	0.614815	4
0.922222	0.619403	4
0.922222	0.62406	4
0.922222	0.628788	4
0.911111	0.625954	4
0.911111	0.630769	4
0.911111	0.635659	4
0.911111	0.640625	4
0.911111	0.645669	4
0.911111	0.650794	4
0.911111	0.656	4
0.9	0.653226	4
0.9	0.658537	4
0.888889	0.655738	4
0.888889	0.661157	4
0.888889	0.666667	4
0.888889	0.672269	4
0.888889	0.677966	4
0.877778	0.675214	4
0.877778	0.681034	4
0.877778	0.686957	4
0.877778	0.692982	4
0.877778	0.699115	4
0.877778	0.705357	4
0.877778	0.711712	4
0.877778	0.718182	4
0.877778	0.724771	4
0.877778	0.731481	4
0.877778	0.738318	4
0.877778	0.745283	4
0.877778	0.752381	4
0.877778	0.759615	4
0.877778	0.76699	4
0.866667	0.764706	4
0.866667	0.772277	4
0.866667	0.78	4
0.866667	0.787879	4
0.866667	0.795918	4
0.855556	0.793814	4
0.855556	0.802083	4
0.855556	0.810526	4
0.855556	0.819149	4
0.855556	0.827957	4
0.844444	0.826087	4
0.844444	0.835165	4
0.833333	0.833333	4
0.822222	0.831461	4
0.822222	0.840909	4
0.822222	0.850575	4
0.822222	0.860465	4
0.822222	0.870588	4
0.811111	0.869048	4
0.811111	0.879518	4
0.8	0.878049	4
0.788889	0.876543	4
0.777778	0.875	4
0.777778	0.886076	4
0.766667	0.884615	4
0.766667	0.896104	4
0.755556	0.894737	4
0.755556	0.906667	4
0.744444	0.905405	4
0.744444	0.917808	4
0.733333	0.916667	4
0.722222	0.915493	4
0.711111	0.914286	4
0.7	0.913043	4
0.7	0.926471	4
0.688889	0.925373	4
0.688889	0.939394	4
0.677778	0.938462	4
0.677778	0.953125	4
0.666667	0.952381	4
0.655556	0.951613	4
0.644444	0.95082	4
0.633333	0.95	4
0.622222	0.949153	4
0.611111	0.948276	4
0.6	0.947368	4
0.588889	0.946429	4
0.588889	0.963636	4
0.577778	0.962963	4
0.566667	0.962264	4
0.555556	0.961538	4
0.544444	0.960784	4
0.533333	0.96	4
0.533333	0.979592	4
0.522222	0.979167	4
0.511111	0.978723	4
0.5	0.978261	4
0.488889	0.977778	4
0.488889	1	4
0.477778	1	4
0.466667	1	4
0.455556	1	4
0.444444	1	4
0.433333	1	4
0.422222	1	4
0.411111	1	4
0.4	1	4
0.388889	1	4
0.377778	1	4
0.366667	1	4
0.355556	1	4
0.344444	1	4
0.333333	1	4
0.322222	1	4
0.311111	1	4
0.3	1	4
0.288889	1	4
0.277778	1	4
0.266667	1	4
0.255556	1	4
0.244444	1	4
0.233333	1	4
0.222222	1	4
0.211111	1	4
0.2	1	4
0.188889	1	4
0.177778	1	4
0.166667	1	4
0.155556	1	4
0.144444	1	4
0.133333	1	4
0.122222	1	4
0.111111	1	4
0.1	1	4
0.0888889	1	4
0.0777778	1	4
0.0666667	1	4
0.0555556	1	4
0.0444444	1	4
0.0333333	1	4
0.0222222	1	4
0.0111111	1	4
0	1	4
1	0.208333	5
0.988889	0.206497	5
0.988889	0.206977	5
0.988889	0.207459	5
0.988889	0.207944	5
0.988889	0.208431	5
0.988889	0.20892	5
0.988889	0.209412	5
0.988889	0.209906	5
0.988889	0.210402	5
0.988889	0.2109	5
0.988889	0.211401	5
0.988889	0.211905	5
0.988889	0.212411	5
0.988889	0.212919	5
0.988889	0.213429	5
0.988889	0.213942	5
0.988889	0.214458	5
0.988889	0.214976	5
0.988889	0.215496	5
0.988889	0.216019	5
0.988889	0.216545	5
0.988889	0.217073	5
0.988889	0.217604	5
0.988889	0.218137	5
0.988889	0.218673	5
0.988889	0.219212	5
0.988889	0.219753	5
0.988889	0.220297	5
0.988889	0.220844	5
0.988889	0.221393	5
0.988889	0.221945	5
0.988889	0.2225	5
0.988889	0.223058	5
0.988889	0.223618	5
0.988889	0.224181	5
0.988889	0.224747	5
0.988889	0.225316	5
0.988889	0.225888	5
0.988889	0.226463	5
0.988889	0.227041	5
0.988889	0.227621	5
0.988889	0.228205	5
0.988889	0.228792	5
0.988889	0.229381	5
0.988889	0.229974	5
0.988889	0.23057	5
0.988889	0.231169	5
0.988889	0.231771	5
0.988889	0.232376	5
0.988889	0.232984	5
0.988889	0.233596	5
0.988889	0.234211	5
0.988889	0.234828	5
0.988889	0.23545	5
0.988889	0.236074	5
0.988889	0.236702	5
0.988889	0.237333	5
0.988889	0.237968	5
0.988889	0.238606	5
0.988889	0.239247	5
0.988889	0.239892	5
0.988889	0.240541	5
0.988889	0.241192	5
0.988889	0.241848	5
0.988889	0.242507	5
0.988889	0.243169	5
0.988889	0.243836	5
0.988889	0.244505	5
0.988889	0.245179	5
0.988889	0.245856	5
0.988889	0.246537	5
0.988889	0.247222	5
0.988889	0.247911	5
0.988889	0.248603	5
0.988889	0.2493	5
0.988889	0.25	5
0.988889	0.250704	5
0.988889	0.251412	5
0.988889	0.252125	5
0.988889	0.252841	5
0.988889	0.253561	5
0.988889	0.254286	5
0.988889	0.255014	5
0.988889	0.255747	5
0.988889	0.256484	5
0.988889	0.257225	5
0.988889	0.257971	5
0.988889	0.258721	5
0.988889	0.259475	5
0.988889	0.260234	5
0.988889	0.260997	5
0.988889	0.261765	5
0.988889	0.262537	5
0.988889	0.263314	5
0.988889	0.264095	5
0.988889	0.264881	5
0.988889	0.265672	5
0.988889	0.266467	5
0.988889	0.267267	5
0.988889	0.268072	5
0.988889	0.268882	5
0.988889	0.269697	5
0.988889	0.270517	5
0.988889	0.271341	5
0.988889	0.272171	5
0.988889	0.273006	5
0.988889	0.273846	5
0.988889	0.274691	5
0.988889	0.275542	5
0.988889	0.276398	5
0.988889	0.277259	5
0.988889	0.278125	5
0.988889	0.278997	5
0.988889	0.279874	5
0.988889	0.280757	5
0.988889	0.281646	5
0.988889	0.28254	5
0.988889	0.283439	5
0.988889	0.284345	5
0.988889	0.285256	5
0.988889	0.286174	5
0.988889	0.287097	5
0.988889	0.288026	5
0.988889	0.288961	5
0.988889	0.289902	5
0.988889	0.29085	5
0.988889	0.291803	5
0.988889	0.292763	5
0.988889	0.293729	5
0.988889	0.294702	5
0.988889	0.295681	5
0.988889	0.296667	5
0.988889	0.297659	5
0.988889	0.298658	5
0.988889	0.299663	5
0.988889	0.300676	5
0.988889	0.301695	5
0.988889	0.302721	5
0.988889	0.303754	5
0.988889	0.304795	5
0.988889	0.305842	5
0.988889	0.306897	5
0.977778	0.304498	5
0.977778	0.305556	5
0.977778	0.30662	5
0.977778	0.307692	5
0.977778	0.308772	5
0.977778	0.309859	5
0.977778	0.310954	5
0.977778	0.312057	5
0.977778	0.313167	5
0.977778	0.314286	5
0.977778	0.315412	5
0.977778	0.316547	5
0.977778	0.31769	5
0.977778	0.318841	5
0.977778	0.32	5
0.977778	0.321168	5
0.977778	0.322344	5
0.977778	0.323529	5
0.977778	0.324723	5
0.977778	0.325926	5
0.977778	0.327138	5
0.977778	0.328358	5
0.977778	0.329588	5
0.977778	0.330827	5
0.977778	0.332075	5
0.977778	0.333333	5
0.977778	0.334601	5
0.977778	0.335878	5
0.977778	0.337165	5
0.977778	0.338462	5
0.977778	0.339768	5
[truncated: 7,900 more rows]

## Sheet: Fig. 2c
	Hi-C Resolution	1	0.9	0.8	0.7	0.6	0.5	0.4	0.3	0.2	0.1
	5KB	0.913	0.9081	0.9022	0.9073	0.9137	0.9096	0.9039	0.9038	0.9048	0.8986
	10KB	0.914	0.9096	0.9026	0.9064	0.9013	0.9108	0.9034	0.905	0.8968	0.8972
	25KB	0.91	0.9053	0.9071	0.9092	0.9012	0.9004	0.9037	0.9038	0.9	0.8967
	AUPRC of CGMega on Hi-C data under different resolutions and down-sampling rates.

## Sheet: Fig. 2e
Samples	10	30	50	70	90	100	200	400	500	800	1000
CGMega	/	/	/	/	/	0.3745	0.38156	0.88078	0.89532	0.90388	0.91408
CGMega (w/o Hi-C)	/	/	/	/	/	0.34278	0.4685	0.87786	0.88702	0.8955	0.91658
Pre-trained CGMega	0.79584	0.84462	0.8575	0.86332	0.87752	0.88502	0.88896	0.9004	0.90754	0.9114	0.9155
Pre-trained CGMega (w/o Hi-C)	0.73324	0.79476	0.81892	0.82722	0.83808	0.84864	0.8735	0.89358	0.89966	0.9098	0.91378
AUPRCs of non-pretrained CGMega and pre-trained CGMega on datasets with different numbers of labeled genes

## Sheet: Fig. 4b
Feature Importance of 347 genes
0.059922	0.0317724	0.0304779	0.0837245	0.0923103	0.0419891	0.0862489	0.0491423	0.691157	0.0834563	0.0464654	0.363212	0.0484711	0.0379274	0.0352268
0.0319527	0.0360322	0.0298152	0.0777728	0.0418942	0.0411507	0.0532991	0.0331276	0.756715	0.11995	0.0494416	0.193032	0.0447067	0.0406013	0.0294893
0.0474738	0.0390997	0.04389	0.0355067	0.141322	0.0404763	0.119147	0.0493789	0.644831	0.0463192	0.0341555	0.0300118	0.0436848	0.0377291	0.0397349
0.0366083	0.0374541	0.0397322	0.0562624	0.137957	0.0379746	0.0718621	0.0365417	0.751051	0.0590366	0.0241226	0.0613234	0.0440296	0.0358707	0.0331733
0.0409384	0.0357045	0.0342545	0.0469	0.0810598	0.0338278	0.0570052	0.0381452	0.682343	0.0453674	0.0293402	0.107048	0.042938	0.0360991	0.0346215
0.0367448	0.0359814	0.0339399	0.0364345	0.0562061	0.0362524	0.0549854	0.040985	0.652333	0.0513513	0.0368571	0.0358153	0.0400171	0.0373397	0.0329173
0.0324242	0.0335383	0.0394425	0.0430739	0.0971749	0.0373646	0.0582102	0.0363218	0.806164	0.0628841	0.0269693	0.0713394	0.0442426	0.0355694	0.0327354
0.0363173	0.0378592	0.0421984	0.0419726	0.0975949	0.0351399	0.0634334	0.0369395	0.738813	0.0552155	0.0278847	0.047065	0.0417995	0.0352472	0.0338693
0.035866	0.0353046	0.0393306	0.0428478	0.0658173	0.0355839	0.0614404	0.0366767	0.698517	0.0526586	0.0266596	0.0629821	0.0448525	0.0325595	0.0342711
0.0734705	0.0351835	0.0424702	0.0669647	0.245611	0.0310371	0.082736	0.0395906	0.797746	0.0591604	0.0233995	0.0524491	0.0436911	0.0336755	0.0327192
0.0931683	0.0350971	0.0406611	0.0541527	0.228306	0.0339299	0.0934285	0.0443577	0.711411	0.0533199	0.022565	0.0421189	0.0432743	0.0352405	0.0317634
0.0384263	0.0373824	0.0522107	0.0675483	0.2767	0.03299	0.104653	0.0433074	0.7889	0.0598744	0.0251498	0.165189	0.0471955	0.0336611	0.0319444
0.0329227	0.0334666	0.0398973	0.0489972	0.191832	0.0376974	0.0739565	0.0414596	0.78167	0.0489417	0.0302928	0.073241	0.0465784	0.0341523	0.0356728
0.0441192	0.0366362	0.0329863	0.061199	0.206705	0.0366913	0.0902826	0.0473666	0.694974	0.0465632	0.0320927	0.0505868	0.0399105	0.0346775	0.0348058
0.0657488	0.037193	0.0376673	0.0590497	0.20081	0.0351613	0.0915206	0.042499	0.835067	0.0629746	0.0241734	0.0812301	0.0451846	0.0368122	0.0320373
0.0567283	0.0399593	0.0386358	0.045834	0.176674	0.0443149	0.10641	0.0480711	0.627811	0.0497217	0.0411265	0.0312302	0.0382149	0.0411433	0.0394741
0.0422736	0.0390521	0.0366047	0.0327906	0.0572612	0.0412582	0.052036	0.0481304	0.755776	0.0459627	0.0393502	0.0362216	0.0405245	0.0372658	0.0435621
0.0362895	0.0346898	0.0382655	0.0503565	0.167612	0.0366175	0.0663416	0.0431387	0.843076	0.0607531	0.0296448	0.0644955	0.041264	0.0348592	0.0346432
0.0437464	0.0345187	0.0367165	0.0377632	0.135802	0.0373496	0.0924415	0.0410725	0.844876	0.0554311	0.0345972	0.0488501	0.035399	0.0398202	0.0377233
0.041411	0.0386443	0.0412378	0.0448196	0.144029	0.035966	0.0673911	0.0433117	0.720676	0.0488564	0.0258558	0.0500789	0.0390984	0.0358777	0.0332782
0.0583346	0.0365391	0.036816	0.0558033	0.0738641	0.0384158	0.0675817	0.0451079	0.965488	0.0561473	0.0309771	0.0318881	0.0273145	0.036217	0.040509
0.047359	0.0367041	0.0346342	0.0360128	0.101364	0.0411177	0.0594105	0.0486606	0.934099	0.0462183	0.037707	0.0453721	0.0397575	0.0360379	0.0419443
0.0535994	0.0324293	0.0327136	0.0382879	0.0935318	0.0400698	0.0673501	0.0393315	0.727574	0.0492514	0.046604	0.0390282	0.0412802	0.0427865	0.042985
0.07316	0.0510064	0.0395539	0.0935015	0.155512	0.0467392	0.114668	0.0570293	0.85289	0.0838451	0.0651652	0.0747169	0.0690232	0.0588479	0.061457
0.0430701	0.0369795	0.0379455	0.0380782	0.0441385	0.0412301	0.0455422	0.0446342	0.686431	0.0572055	0.0440447	0.0360316	0.0423639	0.0346153	0.0367926
0.0438948	0.0356069	0.0311573	0.0414761	0.0453406	0.0359453	0.0529598	0.0424044	0.675127	0.0594474	0.0460121	0.053646	0.0446485	0.0407927	0.034931
0.0420933	0.0321545	0.0356132	0.0530716	0.231631	0.0384922	0.0808773	0.0452466	0.772432	0.0572954	0.0241195	0.041605	0.0425316	0.0390814	0.0341787
0.0700535	0.0365672	0.0407476	0.0564909	0.170995	0.0380728	0.0669919	0.0400944	0.83849	0.0798008	0.0249453	0.0476886	0.0432308	0.0354132	0.0305009
0.184945	0.0347982	0.0380864	0.0675746	0.196805	0.0385083	0.0961821	0.0405161	0.769563	0.0547222	0.0243569	0.064351	0.0389752	0.0317975	0.0323204
0.0496837	0.035985	0.0362854	0.0573948	0.0473448	0.0361	0.0503127	0.0377194	0.674268	0.0681439	0.0386225	0.0342243	0.0445334	0.0367419	0.0333909
0.0530319	0.034826	0.0346055	0.0414168	0.17753	0.0398307	0.0885791	0.0430499	0.678776	0.0371329	0.0335848	0.0403984	0.0408903	0.0335799	0.0362252
0.0657536	0.0338914	0.0358594	0.0883495	0.122346	0.0391687	0.073821	0.0412943	0.676374	0.0889691	0.0516702	0.320988	0.0489804	0.0405538	0.0293119
0.0506183	0.0365584	0.0366722	0.0502588	0.0892038	0.0403097	0.0626439	0.0405215	0.767676	0.0535773	0.0391489	0.0454637	0.0463196	0.0402654	0.0322756
0.0483579	0.0463381	0.0360775	0.0605089	0.0636514	0.0441101	0.061334	0.0470492	0.764165	0.0700223	0.0450157	0.0431585	0.0399888	0.044098	0.0428418
0.0346003	0.0299718	0.0383376	0.0598387	0.248416	0.0339832	0.0900309	0.0375069	0.705409	0.0488656	0.0287641	0.288104	0.0633343	0.0348593	0.0353579
0.0434083	0.0326018	0.0443275	0.0485531	0.229565	0.0421874	0.0829006	0.0440263	0.895083	0.0554303	0.0274509	0.0436696	0.0412006	0.036223	0.0335124
0.0586801	0.0375047	0.0416615	0.0511754	0.0624468	0.0446313	0.0584046	0.0440005	0.66393	0.0583039	0.0494592	0.0378235	0.0424339	0.0399207	0.0374576
0.0458564	0.0351873	0.0403093	0.0399884	0.207758	0.0404711	0.0778769	0.0487895	0.854932	0.0700685	0.0318258	0.0386946	0.0416737	0.0390505	0.0382971
0.0390812	0.0377014	0.0349042	0.0487288	0.0723194	0.0337926	0.0496281	0.0410348	0.748204	0.045287	0.0330454	0.0503132	0.039789	0.0390927	0.0347032
0.172992	0.0379252	0.0393142	0.0590525	0.0789676	0.0401798	0.0665112	0.0421614	0.852918	0.0483574	0.0299707	0.0543663	0.0459156	0.0351625	0.035694
0.0370359	0.035866	0.0399451	0.0435031	0.117187	0.0348446	0.0597444	0.0408727	0.653635	0.0702749	0.0282599	0.0376945	0.0469166	0.0313305	0.0332598
0.0336824	0.0327597	0.0411093	0.0449725	0.182905	0.035705	0.0727338	0.0368838	0.827735	0.0668784	0.023771	0.0431836	0.0439868	0.038216	0.0319003
0.0327322	0.0329117	0.0419246	0.0412815	0.0556053	0.0400334	0.0518657	0.0418151	0.799842	0.0489875	0.034937	0.0563095	0.0384032	0.0341239	0.033832
0.0417835	0.0372899	0.0387129	0.0396127	0.0901412	0.044058	0.0622224	0.0450799	0.752619	0.0467226	0.033018	0.0336033	0.0310819	0.0351822	0.0375533
0.0353239	0.0372956	0.0381053	0.0544127	0.22369	0.0342412	0.0931908	0.0446874	0.793153	0.0574875	0.0246794	0.0587645	0.0410922	0.0344305	0.0339424
0.0647303	0.0414217	0.0442005	0.107331	0.158712	0.0484785	0.0918009	0.0579143	0.787811	0.0681349	0.0628749	0.0520954	0.0476735	0.0480368	0.0460239
0.0682606	0.0358844	0.0467773	0.0644869	0.23837	0.0319517	0.0779088	0.0406265	0.681908	0.0700926	0.0230779	0.0773212	0.0425865	0.0346597	0.030931
0.0354559	0.036645	0.0406365	0.0443754	0.0710034	0.0315985	0.0535864	0.0390947	0.647968	0.0620503	0.026979	0.0712944	0.0451162	0.0343763	0.0334703
0.0376891	0.0361048	0.0426241	0.0554262	0.0804384	0.0329357	0.0631942	0.0420863	0.878055	0.0609669	0.0335375	0.0654269	0.0456062	0.0376751	0.0329762
0.0489149	0.0375764	0.0369524	0.052034	0.0481333	0.0360421	0.052004	0.0449728	0.629446	0.0604311	0.0419839	0.0357317	0.0421775	0.0408849	0.036023
0.181421	0.0334728	0.0492971	0.0803163	0.289941	0.0338176	0.11821	0.0442867	0.775899	0.0675324	0.0220731	0.0689326	0.0550584	0.0327151	0.0327125
0.0475482	0.0345154	0.0384414	0.0530303	0.0576218	0.0364197	0.0674168	0.0408713	0.865451	0.0751146	0.0366657	0.0432893	0.0445759	0.0388947	0.0361462
0.0459908	0.0268022	0.0314895	0.0419577	0.0392433	0.0306196	0.0603852	0.0414234	0.703211	0.0689077	0.0538668	0.0362894	0.0439005	0.0474638	0.0378381
0.0434702	0.0353674	0.0331086	0.053173	0.052339	0.0270205	0.0516827	0.0379812	0.622794	0.066852	0.0456268	0.0350918	0.0408092	0.0358817	0.0376363
0.03869	0.0342739	0.035478	0.0509777	0.0944319	0.039141	0.0540426	0.0374543	0.781773	0.0538963	0.0264035	0.044509	0.0374459	0.0358839	0.0313922
0.237074	0.0346152	0.0372434	0.0760391	0.228614	0.0377697	0.112804	0.0433835	0.777792	0.0771567	0.0217261	0.0719718	0.0456925	0.0345034	0.0332048
0.0565241	0.0346609	0.0333011	0.043269	0.231405	0.0395029	0.117273	0.0445375	0.798451	0.060881	0.0412688	0.0335706	0.0382365	0.0401816	0.0419164
0.0528829	0.0346776	0.0382249	0.0667262	0.123696	0.0362463	0.153275	0.047705	0.898554	0.0654873	0.034897	0.0311767	0.0460979	0.0350577	0.0354981
0.0783683	0.0350679	0.0371769	0.0627967	0.0702355	0.046477	0.0489023	0.0429753	0.71187	0.0671659	0.0484765	0.104337	0.0479383	0.041761	0.0357326
0.0359164	0.0362947	0.0439192	0.0705961	0.336427	0.0331094	0.104843	0.0418542	0.85583	0.0664312	0.0249348	0.0961605	0.0543714	0.0336958	0.0310271
0.0885357	0.0345913	0.0310063	0.0729716	0.0422891	0.0401615	0.0702224	0.0500509	0.764919	0.0825366	0.0507707	0.0561707	0.0504472	0.04586	0.0384658
0.0369879	0.0350286	0.0420698	0.0372478	0.115548	0.0403898	0.0695294	0.0419401	0.843431	0.0631229	0.0271689	0.0360728	0.0298622	0.0377254	0.0340727
0.0865802	0.0361149	0.0403135	0.0949915	0.2432	0.0307887	0.0760201	0.0355603	0.697403	0.0588411	0.0241845	0.108115	0.0496895	0.0321857	0.030507
0.0570532	0.0307225	0.0329713	0.0660781	0.322145	0.035324	0.0966798	0.0408573	0.729801	0.0761553	0.0321434	0.0463746	0.0462973	0.0400209	0.0346846
0.0471809	0.0364857	0.0492697	0.0679822	0.229882	0.0342266	0.0806652	0.0431403	0.771259	0.0657594	0.0256734	0.117974	0.0493424	0.0348217	0.0318867
0.0548127	0.0306419	0.0418291	0.0511091	0.27429	0.0380313	0.0868455	0.0436215	0.833471	0.0434391	0.0245364	0.0569574	0.0464259	0.0325388	0.0329417
0.0380464	0.0346339	0.0491108	0.0496422	0.224936	0.0392546	0.0647891	0.0501032	0.927118	0.0756286	0.0296008	0.0340635	0.0357486	0.0389406	0.0346445
0.0378191	0.035665	0.0427326	0.054192	0.231786	0.0353018	0.0850141	0.0405688	0.766596	0.0643179	0.0245142	0.0976308	0.0448644	0.0321077	0.0315163
0.0372522	0.0338089	0.0386794	0.0402617	0.231983	0.0359897	0.0819412	0.0431767	0.894185	0.0656171	0.0259728	0.0443983	0.0425985	0.0332042	0.036007
0.058172	0.0337455	0.0336496	0.0566259	0.146712	0.0341241	0.0765405	0.0408676	0.740831	0.0463323	0.0320989	0.0372087	0.0468942	0.0381785	0.0372281
0.134409	0.0354399	0.036515	0.0559892	0.176509	0.0353721	0.0826294	0.0431481	0.679381	0.0532362	0.0256386	0.0480616	0.0406385	0.0370298	0.0335756
0.0472986	0.0334342	0.0305462	0.0601372	0.133518	0.0322051	0.093871	0.0405309	0.74251	0.0613482	0.033083	0.0583432	0.0412338	0.0377101	0.0294972
0.041487	0.0370927	0.0300178	0.0511042	0.1299	0.0411972	0.0647042	0.0454674	0.770494	0.0505085	0.0326624	0.0386037	0.0437582	0.0402878	0.0368951
0.0430736	0.047142	0.0384444	0.0579662	0.16147	0.0361862	0.0591272	0.0426884	0.828929	0.0591739	0.0360244	0.0394762	0.0371962	0.0366527	0.0335427
0.0310865	0.0336329	0.0399868	0.0447796	0.122048	0.0355974	0.0687745	0.0387681	0.61764	0.0527932	0.0297125	0.200086	0.0400981	0.0340335	0.029146
0.0282416	0.0324368	0.0376755	0.0457565	0.0633075	0.0300588	0.0640751	0.040365	0.689044	0.0485039	0.0267725	0.280797	0.0783332	0.0359576	0.0298502
0.046051	0.0328386	0.0431297	0.0515518	0.125745	0.0341208	0.0623831	0.0385661	0.659822	0.0660123	0.0254945	0.0403201	0.0413156	0.0341595	0.0300279
0.0339793	0.0377722	0.0388366	0.054084	0.0641111	0.0343825	0.0557523	0.0402624	0.850874	0.0781849	0.0278391	0.0754364	0.0423627	0.0392186	0.0348626
0.0458678	0.0316413	0.0437169	0.0555971	0.189649	0.0345019	0.0723247	0.0437473	0.861341	0.0853493	0.024789	0.0882986	0.0430318	0.0305085	0.0321745
0.0648573	0.0376281	0.0421814	0.0381289	0.125839	0.0490966	0.0757069	0.0477854	0.782911	0.0622909	0.0458889	0.0385683	0.0456054	0.0428055	0.0376882
0.0409337	0.0375987	0.0378677	0.0473602	0.0759195	0.0378702	0.0574971	0.040819	0.712917	0.0413428	0.0338103	0.0416716	0.0405563	0.0366485	0.0364182
0.0540587	0.0342805	0.0350393	0.041815	0.101575	0.0357184	0.0733419	0.0441461	0.751488	0.0496956	0.0375007	0.0416487	0.0406164	0.0382883	0.0367116
0.0512645	0.0386317	0.0388884	0.0441106	0.163	0.0466159	0.0802314	0.0478284	0.871344	0.0501083	0.0380632	0.039132	0.0385342	0.0386249	0.0409075
0.0389715	0.0352327	0.0332462	0.0348296	0.0590923	0.0357493	0.0464287	0.0407309	0.732785	0.0443184	0.033072	0.0335694	0.0432943	0.0376845	0.0392525
0.0503289	0.0561135	0.0440191	0.0855503	0.199972	0.0542085	0.0781082	0.0599635	0.805515	0.0510089	0.0527978	0.15563	0.0499694	0.0445147	0.0461022
0.0409633	0.0380115	0.0369612	0.0480459	0.124127	0.0371968	0.0593651	0.0381815	0.831383	0.0487931	0.0274959	0.0556283	0.0406912	0.0330144	0.0365767
0.0589556	0.034392	0.0370635	0.0825239	0.428745	0.0397021	0.112434	0.0447408	0.846793	0.0659511	0.0272086	0.0393987	0.0430493	0.0348449	0.031722
0.0351393	0.0346641	0.0363691	0.0369241	0.156566	0.0415687	0.0662936	0.0451318	0.72889	0.0441242	0.0358584	0.0458067	0.0373832	0.0361477	0.0389303
0.0307666	0.031648	0.0455021	0.0406041	0.0703266	0.0364288	0.0508596	0.0381885	0.658628	0.052222	0.0295649	0.0429401	0.0424774	0.0360457	0.0328622
0.0367299	0.0351153	0.0531534	0.0464622	0.158413	0.0396889	0.067716	0.047308	0.880846	0.0690896	0.026304	0.0531678	0.0404763	0.0343407	0.0339059
0.0476923	0.0340257	0.0360448	0.0513188	0.0614459	0.041675	0.0768057	0.0464931	0.96737	0.054206	0.030878	0.0376512	0.0433033	0.0357479	0.0375603
0.0383631	0.0333167	0.0384603	0.0628644	0.178906	0.0352581	0.0930037	0.0389661	0.803164	0.0601402	0.023846	0.167792	0.051022	0.034942	0.0302818
0.0431343	0.034549	0.0433502	0.0558321	0.225884	0.0369438	0.0731701	0.0411928	0.801924	0.0517713	0.0222551	0.0459819	0.0438918	0.0337782	0.0353867
0.05916	0.0370933	0.0431518	0.0464959	0.0428243	0.0415797	0.0560206	0.0496526	0.654675	0.0560444	0.0559999	0.0602504	0.044293	0.0425719	0.0430043
0.062587	0.0336548	0.0390351	0.0464741	0.367831	0.0369033	0.0835526	0.0479043	0.919137	0.0803508	0.0274416	0.0364135	0.0424712	0.035762	0.0336562
0.0372456	0.0366594	0.0417327	0.0428405	0.105154	0.0300184	0.0612937	0.0402146	0.612379	0.0532598	0.0252931	0.0431349	0.0424388	0.033379	0.0325793
0.0449149	0.0361609	0.0382033	0.0428443	0.268963	0.0371102	0.092296	0.0410047	0.708075	0.0491489	0.0242842	0.0396994	0.0406986	0.035392	0.0297383
0.0364243	0.036687	0.0420423	0.0339075	0.0722427	0.0426656	0.0563073	0.0412099	0.769531	0.0540656	0.031736	0.0433924	0.0423008	0.0381481	0.0397705
0.0366362	0.0347701	0.0317053	0.0416158	0.0719765	0.0368092	0.0613601	0.0401499	0.701859	0.0539227	0.0285609	0.0511888	0.0433132	0.0343662	0.032549
0.0520964	0.0363186	0.0352621	0.0485001	0.196311	0.0376623	0.0850044	0.041806	0.812118	0.0525284	0.0282447	0.0616427	0.0435854	0.0358516	0.0324108
0.0488759	0.0356624	0.0470767	0.0522382	0.146487	0.0329433	0.0745145	0.0423443	0.723361	0.0678527	0.0271208	0.0439002	0.0414784	0.0344859	0.0307919
0.0408541	0.0294023	0.0352777	0.0421075	0.202664	0.0344438	0.0965237	0.0453598	0.934018	0.068607	0.0322846	0.0519005	0.0494236	0.0388499	0.0363571
0.0444007	0.0361651	0.0371362	0.0490675	0.0895468	0.0344453	0.104124	0.0483633	0.929398	0.0818684	0.0272532	0.0360476	0.040988	0.0366307	0.0334451
0.0381521	0.0355471	0.0441301	0.0631994	0.120955	0.0345779	0.0592454	0.0392594	0.765127	0.0755342	0.0261369	0.21175	0.0630524	0.0373509	0.0295608
0.0387137	0.0360179	0.0386613	0.038713	0.0436012	0.0395804	0.0490995	0.0449556	0.923445	0.0496779	0.0368891	0.0398631	0.0381593	0.037786	0.0348287
0.0426343	0.0400526	0.0356132	0.044604	0.0912475	0.039642	0.0644222	0.0478185	0.813063	0.085252	0.0408961	0.0313581	0.0409634	0.0393672	0.0383433
0.0477729	0.0378293	0.0354517	0.0742547	0.185863	0.0294074	0.0833995	0.0382835	0.835109	0.0581561	0.0249065	0.0506714	0.0466637	0.034788	0.0289932
0.032908	0.0320556	0.0404674	0.0451637	0.0838368	0.0332177	0.061362	0.0366564	0.810974	0.0572196	0.0273505	0.189375	0.0721909	0.0331858	0.0316739
0.0371166	0.0359365	0.0399512	0.0353973	0.118136	0.0411985	0.068242	0.0437797	0.893959	0.0484839	0.0334682	0.0374298	0.0362183	0.0392212	0.0352235
0.0467952	0.0311959	0.0327029	0.0595836	0.104362	0.0312234	0.0935751	0.0460524	0.971595	0.0689728	0.0355913	0.0553173	0.0498127	0.0400815	0.0307534
0.0479557	0.0371843	0.035778	0.0448061	0.152846	0.0415002	0.0730133	0.0445435	0.803466	0.0390939	0.0300888	0.0653361	0.0397801	0.0393976	0.0348952
0.0497571	0.0333516	0.0433581	0.0350594	0.0495087	0.0373888	0.0651189	0.0449331	0.925589	0.0485212	0.0366724	0.0377307	0.0447945	0.0364585	0.0392349
0.0474621	0.0363819	0.0374854	0.0534048	0.144495	0.0463824	0.098327	0.0545249	0.82371	0.059948	0.0431473	0.0307655	0.04436	0.0421193	0.0394914
0.11155	0.0602147	0.0428476	0.0640353	0.0371331	0.0786482	0.0511915	0.0809131	0.337918	0.0388027	0.118057	0.0495426	0.0364805	0.0611631	0.0723822
0.0346611	0.0420037	0.0395473	0.0417062	0.0390067	0.033668	0.0353995	0.0399262	0.218038	0.0433593	0.0366496	0.0669688	0.0411384	0.0359949	0.0384311
0.050271	0.0363763	0.0328017	0.0369766	0.0455533	0.0375865	0.0476719	0.0412357	0.0435723	0.040647	0.0324381	0.0396949	0.0353299	0.0347627	0.0362079
0.171938	0.041876	0.042546	0.0719042	0.263872	0.245518	0.0509989	0.0627789	0.183332	0.0524802	0.28794	0.0331102	0.0661469	0.0551035	0.126022
0.0429705	0.0376023	0.0381925	0.0362475	0.0920511	0.0394076	0.0583076	0.0475496	0.0610191	0.0415613	0.0339096	0.0352112	0.038828	0.0396953	0.0328287
0.0384057	0.0383172	0.0476895	0.0405615	0.0729738	0.0371304	0.0499096	0.0435191	0.113642	0.0393518	0.0334844	0.0490057	0.0409793	0.0350924	0.0358425
0.0452555	0.0381928	0.0371049	0.0366802	0.0451103	0.0387261	0.0453262	0.0351875	0.0300327	0.0390485	0.0392282	0.0341389	0.0371654	0.0369851	0.0395212
0.0472668	0.0357248	0.0334999	0.047323	0.151759	0.041941	0.0920462	0.0473819	0.260781	0.0476054	0.0337013	0.0397585	0.0416064	0.0357398	0.0383783
0.0402075	0.0323303	0.0343275	0.0378618	0.105518	0.0405709	0.062377	0.042845	0.149212	0.0391532	0.0278678	0.0568679	0.0382592	0.0358281	0.0320151
0.0406294	0.0351928	0.0387308	0.0377558	0.0397536	0.0405887	0.0435548	0.0446129	0.0335809	0.0333988	0.0370127	0.0362992	0.0365393	0.0363323	0.0362784
0.0878536	0.0405067	0.039421	0.0406076	0.0419011	0.0555572	0.0562265	0.0594082	0.267009	0.0459612	0.10358	0.0380912	0.036939	0.0555121	0.0544519
0.0346067	0.0355441	0.0340955	0.0363306	0.0368087	0.0380176	0.0392085	0.0401143	0.0414332	0.0357696	0.0367736	0.0403198	0.039442	0.0367436	0.0354788
0.13401	0.0284703	0.0309429	0.145248	0.0906963	0.208785	0.0609081	0.0561592	0.143972	0.0886287	0.364061	0.0577943	0.0687705	0.0641558	0.37165
0.0529036	0.0377581	0.041951	0.0366054	0.0380002	0.0447564	0.0470592	0.0486438	0.0608716	0.0389381	0.0609944	0.0363636	0.0394726	0.0412743	0.0463689
0.0562023	0.0374457	0.0452374	0.0351122	0.0358109	0.0566247	0.0555569	0.0604964	0.187193	0.0511841	0.0877871	0.0355231	0.0346436	0.0539127	0.0556835
0.0362171	0.0377045	0.0392154	0.0387538	0.0342661	0.0375856	0.036856	0.0369044	0.0337961	0.0373479	0.0381117	0.0370677	0.0357468	0.0375739	0.0398426
0.0378805	0.0321855	0.0367443	0.0373618	0.173146	0.0431124	0.112835	0.0510427	0.1527	0.0452628	0.0341556	0.100229	0.258444	0.0323787	0.0340663
0.053122	0.0346884	0.0351188	0.034703	0.0372014	0.0420022	0.0504043	0.0443252	0.13602	0.0679894	0.0788124	0.0421558	0.0384183	0.0478401	0.0464786
0.0431604	0.0353788	0.0419318	0.0426757	0.0652597	0.0355621	0.0456913	0.0423379	0.0561601	0.0384541	0.0319181	0.0399777	0.0412512	0.034012	0.0352747
0.0547533	0.0408232	0.0519005	0.0420152	0.175091	0.0469417	0.0633142	0.0467741	0.285364	0.0486569	0.0354192	0.044836	0.0405536	0.0370914	0.0361576
0.0441493	0.0328945	0.0393556	0.0408851	0.0830939	0.050295	0.112407	0.0544221	0.0848815	0.0370406	0.0286343	0.122097	0.0901574	0.0321073	0.0382317
0.0402074	0.0341926	0.0389078	0.0339308	0.0514001	0.0383863	0.0446801	0.0422718	0.0287483	0.0412711	0.0455683	0.0352884	0.0410655	0.041979	0.0366963
0.0415802	0.0310095	0.0420579	0.0438116	0.0597183	0.0400163	0.0490196	0.0465306	0.157052	0.043607	0.0330278	0.0797139	0.0372348	0.035835	0.0333409
0.0359007	0.0355006	0.0372478	0.0373871	0.0396878	0.0348289	0.0365285	0.0401855	0.0411582	0.03677	0.0377601	0.0380853	0.0372576	0.0381302	0.0382509
0.102108	0.040116	0.0309557	0.040329	0.0459703	0.0387926	0.0457218	0.0428585	0.168109	0.0459799	0.0691663	0.0393003	0.0383718	0.0486395	0.0445307
0.0474635	0.0319793	0.0328294	0.0334741	0.0343529	0.0406201	0.0464782	0.0421958	0.0541818	0.0405492	0.0560528	0.0305329	0.0368597	0.0403992	0.0417103
0.0405041	0.034454	0.0386703	0.0523031	0.156438	0.0393146	0.0793709	0.0415116	0.254908	0.039075	0.0305819	0.106981	0.3197	0.0319177	0.0335898
0.0450792	0.0439784	0.0537808	0.0546777	0.137453	0.0360021	0.0579063	0.0445208	0.218105	0.0396387	0.0285577	0.0408591	0.0368219	0.0353141	0.029956
0.0405643	0.0369683	0.0387385	0.0434735	0.0434421	0.0356922	0.0482807	0.0466042	0.1515	0.032961	0.0454129	0.0600229	0.0424167	0.0375812	0.0342161
0.0381036	0.03787	0.0350302	0.0327232	0.0459545	0.0408663	0.0477225	0.0459216	0.0466992	0.0391123	0.0423887	0.0443635	0.0360772	0.035401	0.0387213
0.0373109	0.0314977	0.0366069	0.0407391	0.0446014	0.0358596	0.0504174	0.0412025	0.269002	0.0444223	0.0287731	0.0502127	0.0384316	0.0339087	0.0331867
0.0482151	0.0351279	0.0413625	0.0396614	0.0398446	0.0426103	0.0457285	0.045905	0.0989971	0.0477296	0.0459069	0.0373359	0.0380309	0.036683	0.0386265
0.0456571	0.0346395	0.0375401	0.0339178	0.0437707	0.0395947	0.0476396	0.0444946	0.0460836	0.0400005	0.0381153	0.037768	0.0377937	0.0353987	0.0388322
0.0492255	0.0362708	0.0341355	0.0442747	0.160641	0.0411561	0.0735112	0.0526483	0.357176	0.0441058	0.030207	0.0430955	0.0371916	0.0363386	0.0346806
0.0364401	0.0381315	0.0374569	0.0378011	0.0455887	0.0359007	0.0436498	0.0388303	0.0557591	0.0424764	0.0287713	0.0396777	0.0332284	0.0382266	0.0330801
0.0376916	0.0362713	0.0359155	0.0377734	0.0381804	0.0454077	0.0463144	0.0445838	0.0600634	0.0433005	0.0715234	0.0339486	0.0347978	0.0480115	0.0473969
0.048631	0.0345886	0.037124	0.0317249	0.0348991	0.0436711	0.0383711	0.0436041	0.0534791	0.0403434	0.0686918	0.0356412	0.0341798	0.0412106	0.0496005
0.0436752	0.0361154	0.0338169	0.0329927	0.0441116	0.0372607	0.0410823	0.0410081	0.0416504	0.0388988	0.0383597	0.0350265	0.0381309	0.0400469	0.0385626
0.306535	0.0361675	0.0337954	0.0448005	0.144015	0.0358923	0.123999	0.049091	0.2315	0.0441403	0.0247429	0.0413294	0.0415486	0.0349071	0.035242
0.0439512	0.0331665	0.0382876	0.0442574	0.15484	0.0431005	0.127512	0.0540968	0.181463	0.0505554	0.0336938	0.060341	0.19433	0.0353612	0.0344232
0.035165	0.0333262	0.0391163	0.0329552	0.0383451	0.0367209	0.0387104	0.0382301	0.0379039	0.0423559	0.0338068	0.034092	0.0335309	0.0379451	0.0394391
0.0718621	0.0471731	0.0470476	0.048357	0.0422463	0.054926	0.0470333	0.0630413	0.182071	0.051573	0.0769389	0.072388	0.0354167	0.0492323	0.0491691
0.0373351	0.0352463	0.0373457	0.0394237	0.0392316	0.0391959	0.0429732	0.0413573	0.0914106	0.0467238	0.0427804	0.0425372	0.0359662	0.0383477	0.0373124
0.0485024	0.0418092	0.0377666	0.0445716	0.042537	0.0355982	0.0449078	0.0452287	0.233692	0.0417419	0.0623642	0.0702334	0.0483591	0.0425635	0.0450935
0.0707009	0.0418865	0.0345738	0.0844611	0.100358	0.142516	0.0442153	0.0471833	0.118492	0.102639	0.349503	0.057807	0.0490604	0.0543671	0.178362
0.0466757	0.0371071	0.035893	0.0373053	0.0323772	0.0418242	0.0430298	0.0427746	0.0514898	0.0361737	0.0520548	0.0380251	0.0402564	0.039936	0.0418625
0.0426078	0.0372959	0.0398911	0.0393618	0.0465985	0.0490464	0.0529063	0.0542361	0.0470611	0.0375731	0.0427431	0.0323372	0.0371855	0.0396693	0.0455904
0.0434065	0.032879	0.0349523	0.0406881	0.054867	0.0397658	0.0526192	0.0434967	0.222279	0.0453675	0.0340993	0.0435816	0.0377765	0.0368085	0.0333115
0.0394256	0.032249	0.0373246	0.0500142	0.115697	0.0381885	0.0780321	0.0438052	0.15602	0.0413873	0.0285321	0.0797955	0.082212	0.0348919	0.03203
0.0364284	0.0375444	0.0385134	0.0459675	0.116114	0.0389489	0.0522928	0.0402601	0.167762	0.0415544	0.0291274	0.0634388	0.0625338	0.0358211	0.0316287
0.0427841	0.0327987	0.0340572	0.0342561	0.108497	0.0444714	0.0906443	0.0481281	0.181489	0.0407686	0.0300969	0.0545442	0.0632166	0.0368742	0.0352987
0.0411352	0.0372464	0.0379822	0.0374081	0.041449	0.0378727	0.0422072	0.0425312	0.0354838	0.0384669	0.043106	0.0359932	0.0387628	0.040434	0.0396804
0.189871	0.0332982	0.0372047	0.0339612	0.056469	0.0428261	0.0663615	0.057072	0.315823	0.0321328	0.0427023	0.031767	0.0405342	0.0388903	0.0375223
0.0466217	0.0353476	0.033349	0.0364742	0.0331579	0.0366576	0.0368816	0.0407106	0.049767	0.0475494	0.0642385	0.0373053	0.0359474	0.0458322	0.0427558
0.0732057	0.0433505	0.0427932	0.0388253	0.0578109	0.0772886	0.0648073	0.0622386	0.195382	0.0365884	0.0857837	0.0418443	0.0363076	0.0470753	0.0537834
0.139599	0.0719496	0.0427465	0.051811	0.145183	0.136677	0.0397772	0.062063	0.124834	0.156672	0.357289	0.059856	0.0586631	0.0783444	0.424265
0.0410672	0.0342959	0.0375046	0.0358522	0.0324212	0.0399651	0.0398571	0.0358628	0.036574	0.0392079	0.0417506	0.0356307	0.0397703	0.040369	0.0410343
0.117384	0.0319951	0.0352002	0.0410811	0.0896644	0.0359157	0.077577	0.0480882	0.159264	0.0380705	0.0288729	0.0454134	0.0413305	0.0360051	0.03266
0.0473075	0.0343598	0.0351923	0.0382025	0.166191	0.0449705	0.0992073	0.0514169	0.192968	0.0445279	0.0377824	0.0776116	0.26192	0.0315805	0.0348774
0.0428432	0.03583	0.0333743	0.0357945	0.031637	0.0465339	0.0385719	0.0369706	0.0789133	0.048135	0.0791435	0.0328021	0.0383193	0.0468932	0.0479462
0.0476969	0.0372476	0.0369172	0.0371567	0.0422361	0.0405677	0.0438673	0.039301	0.0639635	0.0446237	0.0514042	0.0379378	0.0387696	0.0405836	0.0379915
0.0395012	0.0354088	0.0343975	0.0322389	0.0403295	0.0400115	0.0445944	0.0432412	0.0432278	0.0354224	0.0472061	0.0335887	0.03594	0.0412937	0.0427268
0.0391913	0.0381574	0.0364944	0.0370723	0.0374517	0.0389128	0.038406	0.03556	0.033908	0.0370382	0.0418495	0.0361519	0.0392899	0.0349696	0.038001
0.0458377	0.0343618	0.0354862	0.0370428	0.0410393	0.0419118	0.0505269	0.04225	0.124207	0.0457469	0.0438374	0.0337903	0.0356491	0.0445242	0.0373751
0.0430399	0.0332413	0.0331918	0.0356105	0.0363583	0.0428435	0.040642	0.0430774	0.0369345	0.0356969	0.0514163	0.0362538	0.0384463	0.0387936	0.0404808
0.0458049	0.0346004	0.0403696	0.0533531	0.138594	0.0418932	0.0770809	0.0448031	0.273301	0.0504369	0.0277503	0.0671671	0.0416148	0.0359955	0.0329859
0.0391195	0.0315396	0.0389756	0.0384294	0.0375137	0.034486	0.0387564	0.0334494	0.0417971	0.0364251	0.0331427	0.0424836	0.0380745	0.0369658	0.0320725
0.0388035	0.0338581	0.0390453	0.0374143	0.0432915	0.0398713	0.0405592	0.042357	0.035157	0.0405769	0.0390037	0.0352154	0.0315632	0.0403396	0.0398062
0.0735396	0.0457732	0.041187	0.0369958	0.0478043	0.0558491	0.0502278	0.0543563	0.112411	0.0432266	0.0599886	0.0375152	0.0394563	0.042923	0.0483998
0.0299197	0.0391303	0.0456879	0.0662384	0.114016	0.0382222	0.0564605	0.0407695	0.220779	0.0408504	0.029613	0.110226	0.0412589	0.0338456	0.0347215
0.0376152	0.0379289	0.0414175	0.040818	0.0442372	0.0383542	0.0431256	0.0416458	0.0386106	0.0364626	0.0384607	0.0520028	0.0367375	0.0320169	0.0353654
0.0357231	0.035735	0.0396806	0.0366424	0.0405648	0.0361644	0.0424068	0.0353133	0.0460765	0.0370803	0.0370106	0.0461781	0.0403268	0.0329427	0.035625
0.0368546	0.034056	0.0398337	0.0415494	0.0485639	0.0382334	0.0549576	0.0431361	0.280252	0.0452425	0.0337984	0.0902818	0.042589	0.0347932	0.0348889
0.0416763	0.0318767	0.0366143	0.0402187	0.054452	0.0363499	0.0484528	0.0423649	0.136821	0.0420568	0.0406089	0.0400548	0.0395137	0.0363627	0.0364565
0.0400125	0.0368041	0.0434453	0.0385467	0.0422306	0.0447902	0.0568812	0.0456253	0.155466	0.0482593	0.0495905	0.0402377	0.0360909	0.0436747	0.0392083
0.031537	0.0282182	0.0267002	0.562643	0.0872543	0.0257614	0.0542561	0.039628	0.0502736	0.112158	0.0514609	0.0408781	0.0374483	0.0375096	0.0336972
0.0425057	0.0342877	0.0346657	0.0385977	0.0432845	0.0380487	0.0561588	0.0438452	0.12523	0.0506043	0.0508068	0.0327884	0.0388747	0.0379341	0.0406503
0.0337709	0.0393543	0.0413038	0.0396465	0.0553821	0.041004	0.0486384	0.0429529	0.0340851	0.0379832	0.0373214	0.0411735	0.0382695	0.0338007	0.036011
0.0387186	0.035965	0.0354996	0.0405488	0.0807356	0.0373248	0.0580587	0.0414863	0.251828	0.0384565	0.0304204	0.14839	0.0405324	0.0334399	0.0322448
0.157785	0.0584194	0.0511157	0.045507	0.242594	0.286859	0.0665443	0.0500893	0.126183	0.0508694	0.349066	0.0667125	0.0547472	0.152499	0.274237
0.0527148	0.0376716	0.0369433	0.049409	0.192935	0.036827	0.11121	0.0495367	0.19599	0.0664424	0.0302716	0.0401455	0.0396189	0.0384088	0.0363697
0.0340234	0.0334781	0.0355001	0.043351	0.113863	0.0392294	0.0773691	0.0462032	0.135119	0.0441198	0.0274106	0.0922103	0.0783304	0.0324631	0.0376549
0.0661303	0.0354632	0.0357257	0.0440024	0.0432316	0.0446746	0.056546	0.0567478	0.377565	0.0595537	0.0861843	0.0450163	0.0360567	0.0524516	0.0487341
0.0376565	0.0381191	0.0363747	0.0362825	0.0392186	0.0376185	0.0391236	0.0411294	0.0407301	0.0371122	0.0361055	0.0551545	0.0399259	0.0355205	0.0367154
0.0461831	0.0354677	0.0373693	0.0421367	0.122792	0.0411693	0.0814915	0.0487741	0.110207	0.0379951	0.0302208	0.037176	0.0390702	0.0366652	0.0335501
0.0541988	0.0455108	0.0416342	0.0394129	0.050488	0.0608015	0.0536981	0.0628467	0.145492	0.0377436	0.0646499	0.0466941	0.0368378	0.0463084	0.0459559
0.0385166	0.0354361	0.0358924	0.0467412	0.137513	0.0450899	0.0665851	0.045479	0.157347	0.0409868	0.0267067	0.0568616	0.0675035	0.0347062	0.0370559
0.0389892	0.0367682	0.0382422	0.0467153	0.0648344	0.0371428	0.0478167	0.0431648	0.100428	0.0384163	0.0295112	0.0382911	0.0407779	0.0350641	0.0326056
0.0511636	0.0346079	0.0369622	0.0448921	0.101665	0.037873	0.0668925	0.0484483	0.16104	0.0393432	0.0303103	0.0450675	0.0446082	0.0338699	0.0334739
0.0361299	0.0448656	0.0528229	0.51601	0.0450709	0.0346374	0.056044	0.0581629	0.0335633	0.0251393	0.199228	0.0446201	0.0395003	0.0369382	0.062399
0.0678847	0.0422829	0.0368041	0.0443088	0.0404806	0.0389466	0.0472782	0.0541079	0.280292	0.0568677	0.0951168	0.040337	0.0374335	0.0525922	0.0520144
0.09381	0.0454971	0.0482542	0.0397734	0.043618	0.0743523	0.0626988	0.0775127	0.382407	0.0611145	0.138619	0.0559546	0.0413744	0.0668307	0.0708625
0.121517	0.0379592	0.0454657	0.0449863	0.148988	0.040342	0.0960463	0.0514146	0.144589	0.0431146	0.0269405	0.0373766	0.0310693	0.0390639	0.0321754
0.154832	0.0322526	0.0364899	0.0392991	0.105782	0.0355562	0.0858927	0.0459368	0.247242	0.0381315	0.0321104	0.0446373	0.0392228	0.0386224	0.0312161
0.03886	0.0360499	0.0410144	0.0335709	0.0978929	0.0422477	0.0654852	0.055604	0.351907	0.0368822	0.0466412	0.0408719	0.039686	0.0468338	0.0429144
0.0447907	0.0364648	0.0401572	0.0372708	0.062497	0.037458	0.0612533	0.0425219	0.0589245	0.0371358	0.0320441	0.0383206	0.0378079	0.0373707	0.036467
0.0375431	0.0373175	0.0532217	0.0693354	0.129036	0.0348796	0.0624802	0.0394821	0.218741	0.0428848	0.0302923	0.154496	0.0398735	0.0342327	0.0318915
0.0406323	0.0379167	0.0363914	0.0340867	0.0452006	0.0416844	0.0463707	0.0401765	0.0400635	0.0371568	0.0365686	0.0390219	0.0350816	0.0374468	0.0346204
0.0330539	0.0368163	0.0346599	0.0401582	0.0406824	0.0316943	0.0366446	0.0353346	0.0393963	0.0415262	0.0308998	0.0847932	0.039943	0.035326	0.0357536
0.0350302	0.0337228	0.0413378	0.04187	0.0618036	0.0370437	0.0479883	0.0413663	0.0794838	0.0419551	0.0282948	0.0865893	0.0429745	0.0345384	0.0305739
0.0431829	0.0368648	0.0382016	0.0396558	0.0365017	0.0408762	0.0441999	0.0441871	0.046578	0.0381832	0.0465277	0.0395465	0.0375496	0.0387266	0.0409076
0.0348758	0.0330578	0.0375286	0.0467555	0.0912451	0.0352392	0.0504767	0.0404662	0.121513	0.0410959	0.0245058	0.043179	0.0394862	0.0365694	0.0300489
0.0383575	0.038036	0.0393035	0.0383663	0.0380538	0.034308	0.0414363	0.0397364	0.0411295	0.0374929	0.0370097	0.0400616	0.03951	0.035487	0.0330965
0.0426982	0.0320475	0.0373094	0.0375997	0.0368424	0.0417335	0.0403222	0.039172	0.0399052	0.0386963	0.0463507	0.0361778	0.0332204	0.0413522	0.0390366
0.0361029	0.0307839	0.0349242	0.448039	0.146461	0.0262866	0.0485912	0.0374832	0.0489128	0.215388	0.0417729	0.0402915	0.0433087	0.0399568	0.0299037
0.0459535	0.0405401	0.0419276	0.0442912	0.102735	0.0445206	0.0660646	0.0471483	0.235632	0.0499752	0.037716	0.0499867	0.0415664	0.0347338	0.0349071
0.0510193	0.0368486	0.0313964	0.0283299	0.0358404	0.047834	0.0445632	0.0388528	0.0374005	0.0420889	0.0470885	0.0310862	0.0345915	0.0424674	0.0436329
0.432574	0.0940716	0.148755	0.301923	0.557581	0.522262	0.175654	0.194932	0.257442	0.12377	0.623839	0.121195	0.143079	0.427607	0.504912
0.194171	0.0831244	0.0859931	0.116516	0.354667	0.474308	0.13459	0.210808	0.251975	0.155	0.503268	0.162241	0.0935626	0.154363	0.384368
0.341331	0.129291	0.0714156	0.501733	0.227042	0.397984	0.13313	0.0978221	0.277723	0.661879	0.560067	0.123252	0.0844212	0.207058	0.486311
0.367325	0.147052	0.0815109	0.295461	0.193317	0.422191	0.0853707	0.188466	0.305678	0.0693407	0.449161	0.0388446	0.143737	0.188808	0.288496
0.297944	0.138888	0.0786571	0.0920363	0.298224	0.362561	0.075764	0.0933	0.25402	0.0295473	0.374962	0.0989777	0.136793	0.12404	0.224416
0.357779	0.305341	0.230644	0.111029	0.356683	0.437792	0.104457	0.249502	0.348287	0.248682	0.521472	0.169994	0.135152	0.290781	0.374288
0.273937	0.103527	0.0704752	0.393308	0.193482	0.258243	0.10371	0.12051	0.283129	0.101803	0.545453	0.127062	0.0928231	0.192639	0.441302
0.286589	0.0919303	0.0679291	0.147363	0.208587	0.388085	0.0764371	0.156735	0.277636	0.0974613	0.459207	0.0792401	0.100081	0.127604	0.291594
0.297115	0.0807381	0.0932203	0.320383	0.150188	0.340496	0.189219	0.121675	0.204649	0.354779	0.651363	0.148053	0.0438945	0.264645	0.622719
0.469102	0.145231	0.0867496	0.240858	0.243809	0.36134	0.141202	0.209795	0.312951	0.0728036	0.58135	0.160613	0.149635	0.402673	0.552713
0.306355	0.114822	0.0821649	0.0899774	0.396915	0.383928	0.0562593	0.0935737	0.272383	0.0923381	0.515098	0.122081	0.085741	0.150529	0.353177
0.122823	0.0869897	0.0855847	0.297654	0.0650358	0.18167	0.156933	0.106101	0.0470131	0.193899	0.466025	0.144357	0.0373046	0.0825034	0.460247
0.483647	0.121075	0.0487201	0.182901	0.281331	0.505373	0.241442	0.324176	0.344018	0.285296	0.550905	0.265777	0.0877521	0.295237	0.425639
0.257059	0.0495858	0.0567828	0.0761105	0.190456	0.424646	0.138159	0.107034	0.242454	0.097495	0.569268	0.0768115	0.077253	0.236626	0.468367
0.431992	0.179391	0.085612	0.262239	0.27152	0.429573	0.140974	0.248684	0.334904	0.121825	0.523223	0.15999	0.145835	0.381165	0.454711
0.398675	0.221378	0.132475	0.240238	0.448491	0.549715	0.233236	0.321763	0.304859	0.195205	0.490543	0.152694	0.119522	0.328454	0.528884
0.452168	0.0785672	0.098538	0.333662	0.256801	0.512908	0.250272	0.261228	0.28883	0.119856	0.618078	0.209298	0.0949154	0.352681	0.664905
0.341235	0.117376	0.0819679	0.1577	0.078368	0.46344	0.126225	0.138432	0.311569	0.0598831	0.503713	0.127675	0.110161	0.296849	0.370535
0.499646	0.274886	0.175495	0.832736	0.809253	0.481116	0.327901	0.188196	0.237395	0.696915	0.493315	0.173557	0.0703475	0.29005	0.130357
0.282437	0.130233	0.101706	0.450665	0.273564	0.371318	0.141689	0.122003	0.243681	0.0939712	0.576396	0.126919	0.104844	0.238229	0.61094
0.371	0.0460474	0.0642147	0.119954	0.413051	0.486336	0.214577	0.132022	0.227298	0.0941619	0.548715	0.167133	0.0559439	0.208831	0.438443
0.490528	0.247348	0.0797089	0.26994	0.337896	0.469977	0.172378	0.282184	0.309006	0.146619	0.559215	0.251794	0.158792	0.401231	0.528288
0.384238	0.174178	0.108408	0.0710994	0.306195	0.459309	0.125287	0.22968	0.32118	0.234863	0.569365	0.13871	0.133219	0.23472	0.502265
0.277149	0.0645726	0.0890119	0.0467402	0.411977	0.436012	0.0844788	0.139245	0.228262	0.123568	0.330933	0.056622	0.0903274	0.0511888	0.2627
0.511089	0.0784274	0.055405	0.72026	0.620628	0.111445	0.840126	0.155334	0.106153	0.944491	0.174846	0.140353	0.9666	0.148649	0.161324
0.250518	0.0306191	0.0385386	0.0504949	0.156765	0.0353583	0.0952573	0.0421892	0.511733	0.0489451	0.0235216	0.0422069	0.0460584	0.0384853	0.0340776
0.0395748	0.0368965	0.0423722	0.0439471	0.0731765	0.0423462	0.0513855	0.0464737	0.453752	0.0414709	0.0433784	0.047943	0.0395523	0.0363152	0.038522
0.197786	0.0357609	0.0337767	0.0646215	0.142182	0.032729	0.0850259	0.03941	0.721822	0.0524563	0.0255558	0.0538603	0.0421381	0.035373	0.0320457
0.271385	0.0336641	0.0367649	0.0653204	0.165428	0.0322442	0.101482	0.042238	0.631088	0.0606316	0.0240714	0.0912411	0.0407661	0.0341751	0.033307
0.316048	0.0331313	0.0353629	0.0473376	0.0923776	0.0339545	0.0827553	0.0432446	0.696636	0.066265	0.0301171	0.03798	0.0492203	0.037831	0.031908
0.290134	0.0345737	0.038265	0.0505116	0.108257	0.0318574	0.0864013	0.0453378	0.475964	0.0475227	0.0258194	0.0756932	0.0429544	0.0348004	0.0315666
0.155337	0.034333	0.0414683	0.137835	0.267283	0.0315688	0.0704524	0.0408016	0.388053	0.0614954	0.0290366	0.17635	0.0521506	0.0379979	0.0283745
0.193947	0.0348992	0.0371615	0.0572117	0.125694	0.033522	0.0826888	0.0378591	0.52363	0.0460193	0.0257735	0.0581482	0.0440089	0.031764	0.0317916
0.0368862	0.0342319	0.0372192	0.0421267	0.0731188	0.0353681	0.0513617	0.0381497	0.539772	0.0432334	0.0301647	0.0480665	0.0370493	0.0354306	0.0306062
0.317821	0.0329863	0.0356296	0.0664291	0.132285	0.0343598	0.0958976	0.0398931	0.505764	0.0490766	0.0225297	0.045459	0.0416544	0.0332463	0.0319007
0.453427	0.0332755	0.0372204	0.0597646	0.133608	0.0376354	0.112563	0.0482184	0.639591	0.0601046	0.0297516	0.0366041	0.0441679	0.0410111	0.0322382
0.0382693	0.0411395	0.0355828	0.054185	0.0480904	0.029091	0.0489187	0.0353575	0.566849	0.0552305	0.0299318	0.0778817	0.0651425	0.0358477	0.029993
0.185363	0.0341231	0.0365856	0.0723994	0.229166	0.0290453	0.11491	0.0383146	0.642423	0.0661328	0.0203521	0.0455797	0.0579923	0.0319788	0.0281174
0.435842	0.0355654	0.0339102	0.0640696	0.116063	0.0355045	0.164619	0.0516247	0.675111	0.0686497	0.0236184	0.0405235	0.0478877	0.0317054	0.0326076
0.363795	0.0354189	0.0328879	0.109939	0.0972301	0.0312985	0.0828533	0.0420858	0.587777	0.13292	0.0255246	0.0485939	0.049324	0.0390644	0.0308863
0.23198	0.0324996	0.0378324	0.0611127	0.149744	0.0345948	0.0848999	0.0401242	0.677051	0.0593587	0.0242788	0.0581954	0.0393563	0.0304699	0.0315539
0.307803	0.0358331	0.0396297	0.0654018	0.0598456	0.0312377	0.0945308	0.0481137	0.517713	0.179337	0.0292507	0.0405484	0.0556581	0.0375811	0.0346264
0.17338	0.0343008	0.0334726	0.0451659	0.0680937	0.0331118	0.0801236	0.045303	0.655711	0.0587908	0.0359027	0.0378075	0.0424677	0.0390729	0.0354629
0.238537	0.0371625	0.0403879	0.0508831	0.12142	0.036572	0.0841241	0.0484149	0.650705	0.066294	0.0335753	0.0402892	0.0477971	0.0374034	0.0332939
0.325402	0.0368944	0.0358504	0.0501628	0.131264	0.0355373	0.101422	0.043646	0.619186	0.0531097	0.0245194	0.0462175	0.0411402	0.035128	0.034713
0.034207	0.0393451	0.0395702	0.0466175	0.0402235	0.0318933	0.0432815	0.0366659	0.572288	0.0465055	0.0341479	0.0535723	0.0516062	0.0388799	0.0316562
0.298022	0.0364765	0.0378433	0.0398931	0.0911807	0.0384457	0.0666668	0.0518009	0.313096	0.0430895	0.0327327	0.0405551	0.0416714	0.0373195	0.0347614
0.0513957	0.0330529	0.0333321	0.0426244	0.0425307	0.0331688	0.0580642	0.046877	0.591434	0.0637327	0.0410222	0.0351816	0.0409881	0.0409156	0.037022
0.341277	0.0313572	0.0320848	0.0736743	0.0945359	0.0313673	0.0726877	0.0425851	0.554066	0.0597782	0.0231743	0.0443779	0.0463995	0.0331081	0.0315137
0.189119	0.0355601	0.0387115	0.0688802	0.162755	0.0352729	0.0708446	0.0405326	0.569544	0.0487154	0.0252934	0.0403794	0.0433811	0.0319124	0.0321978
0.395213	0.0324064	0.0351009	0.0610293	0.104534	0.0363687	0.0843563	0.0461908	0.613057	0.0620495	0.0250406	0.0517899	0.0415499	0.0370662	0.0323738
0.245291	0.0391992	0.0423261	0.0673782	0.270296	0.0366001	0.0954971	0.037709	0.756655	0.0540754	0.0228014	0.042904	0.0431697	0.0348757	0.0295222
0.0482707	0.0340198	0.0398964	0.0448975	0.0780962	0.0396538	0.0661848	0.0439016	0.510922	0.0460866	0.0315252	0.0460862	0.0393854	0.0389444	0.0379118
0.122	0.0935371	0.0859655	0.0467249	0.103167	0.128966	0.0480941	0.0770095	0.477577	0.0470622	0.154889	0.152916	0.0395933	0.0759292	0.117912
0.251845	0.0416832	0.0400256	0.0510594	0.0630784	0.0361095	0.0793769	0.0459124	0.778969	0.0558982	0.0347218	0.0383361	0.0348541	0.0323089	0.0349766
0.397892	0.0340337	0.0334488	0.0498017	0.0563266	0.0367138	0.0817963	0.0496175	0.67313	0.11299	0.0331429	0.0303752	0.0460612	0.0405289	0.0356836
0.254163	0.0376269	0.0377306	0.0472024	0.0938173	0.0405329	0.0920414	0.0512586	0.699449	0.0519886	0.0344065	0.0413339	0.03398	0.0412692	0.0429706
0.0335083	0.0361272	0.0392844	0.0395476	0.0600248	0.036878	0.047826	0.0352743	0.534489	0.0466974	0.032262	0.0904668	0.0413686	0.0365576	0.0327268
0.0353772	0.0383408	0.0360952	0.04016	0.0904604	0.0349666	0.0529494	0.0397416	0.527063	0.0462633	0.0283962	0.0447365	0.0398956	0.0378856	0.0314496
0.343213	0.0346729	0.0396185	0.0544	0.12478	0.0357192	0.0905039	0.0422272	0.651364	0.0548242	0.0277806	0.0698246	0.0444491	0.038707	0.0357326
0.183688	0.0324363	0.0353628	0.0554174	0.1547	0.0320559	0.0728753	0.0413594	0.639703	0.0512908	0.029122	0.03391	0.0488737	0.0374404	0.0327553
0.291431	0.0334401	0.0339088	0.0823101	0.0950502	0.0306867	0.0759287	0.0394304	0.604962	0.0723326	0.0281411	0.0395018	0.0458928	0.0346331	0.0297434
0.223108	0.0310461	0.038234	0.102655	0.290706	0.0309077	0.104445	0.0360059	0.701239	0.0619941	0.0213601	0.0536018	0.0430808	0.0346367	0.0310065
0.146925	0.0355406	0.0341808	0.0665833	0.191392	0.0304724	0.0878981	0.0372403	0.641741	0.0544755	0.0243503	0.0915064	0.0460523	0.0350821	0.0308503
0.424257	0.0359471	0.0352716	0.0591673	0.08913	0.034077	0.137198	0.0470677	0.469956	0.0517614	0.0271814	0.0412445	0.0473248	0.0384656	0.0317739
0.167859	0.0350012	0.0429828	0.0537781	0.271439	0.0312546	0.0733654	0.0406137	0.583164	0.0621825	0.0289192	0.0490283	0.0406204	0.0364523	0.0352279
0.20374	0.0313899	0.0372769	0.0487892	0.0883047	0.0306288	0.0758852	0.0453442	0.416932	0.0492503	0.0236343	0.0395899	0.0410013	0.0359176	0.0330544
0.272353	0.0312539	0.0366777	0.0757556	0.271227	0.0311907	0.161819	0.0466714	0.765957	0.0704564	0.019315	0.048616	0.0417203	0.0342351	0.0297242
0.34263	0.0346053	0.03336	0.0540042	0.102539	0.0312059	0.0780282	0.039305	0.551538	0.0633764	0.0248533	0.0584196	0.0406532	0.0339012	0.0287937
0.34168	0.0395585	0.0382379	0.0506546	0.188641	0.0383696	0.147158	0.0426211	0.709281	0.0671757	0.0286301	0.0477529	0.048527	0.0366021	0.0306835
0.223253	0.0352544	0.0362808	0.0685405	0.114922	0.0335761	0.090951	0.0398987	0.710434	0.0534442	0.0245045	0.0898884	0.0407553	0.0355431	0.0316032
0.264984	0.0305166	0.0346172	0.0602095	0.142191	0.0313292	0.0867466	0.0390542	0.704751	0.0559941	0.0238141	0.059797	0.0410632	0.0349797	0.0283118
0.324963	0.0333183	0.0374517	0.0936868	0.179167	0.0357137	0.177135	0.043196	0.620059	0.0777843	0.0241982	0.0413763	0.044026	0.0336872	0.0326389
0.246445	0.0352345	0.0388641	0.0713433	0.111894	0.0354525	0.0803328	0.0383169	0.686533	0.049691	0.0249067	0.0455201	0.0395985	0.0363555	0.0308527
0.172437	0.0353872	0.0365745	0.0568266	0.110441	0.0337139	0.0763793	0.0392043	0.653939	0.0575002	0.0268498	0.0508289	0.0406666	0.0360012	0.0301869
0.339524	0.0355575	0.0288721	0.0888736	0.156458	0.0384604	0.185803	0.0548189	0.648621	0.0769735	0.030387	0.0342629	0.049036	0.0363106	0.03604
0.244528	0.0347322	0.0401431	0.0659513	0.135869	0.0357478	0.0857471	0.0396723	0.623991	0.0685798	0.0244643	0.0572313	0.0461369	0.031965	0.0301419
0.038726	0.0336965	0.0316946	0.0482435	0.0497172	0.0355049	0.0622468	0.0493702	0.562204	0.112989	0.0323492	0.0356823	0.0377272	0.0358891	0.0345236
0.0552426	0.0359011	0.0374931	0.0526499	0.121741	0.0351675	0.0651417	0.0382838	0.504826	0.0524348	0.0238619	0.0380868	0.0439235	0.0344836	0.0303825
0.268655	0.036701	0.0356934	0.0679119	0.049142	0.0284202	0.0640996	0.037874	0.485037	0.0620908	0.0254801	0.296812	0.0451846	0.0339384	0.0323872
0.224943	0.0316449	0.0423417	0.0649653	0.0639955	0.0339131	0.0569293	0.0402311	0.563243	0.0475886	0.0257564	0.182122	0.0396535	0.0354213	0.026893
0.104947	0.0377957	0.0330879	0.0362982	0.0452254	0.0713398	0.0598501	0.0750253	0.462724	0.0429997	0.146106	0.130524	0.0377841	0.0659376	0.0647968
0.223605	0.0341716	0.0385409	0.064406	0.133665	0.0353513	0.116583	0.0444855	0.746558	0.0590059	0.0241631	0.12233	0.0402032	0.0331182	0.0329028
0.211676	0.034423	0.0371185	0.0581579	0.0870186	0.035298	0.0868012	0.0435085	0.716323	0.0527357	0.0269193	0.0538596	0.0409275	0.0344281	0.0329707
0.383765	0.0297456	0.0303295	0.0674316	0.113234	0.0301972	0.144991	0.048784	0.603279	0.0880884	0.0345344	0.0409729	0.0463109	0.0417948	0.0345132
0.0590198	0.0326595	0.0292898	0.0402422	0.175811	0.0412042	0.0994511	0.0472746	0.432699	0.0510949	0.0352453	0.0307144	0.0467699	0.0366171	0.0404996
0.459731	0.0338969	0.0318051	0.060486	0.108178	0.0379769	0.100183	0.0446925	0.574081	0.0636503	0.0204367	0.0465356	0.0505162	0.0350671	0.0302055
0.229464	0.0366385	0.0440111	0.0685896	0.105815	0.0321829	0.0608667	0.0429511	0.65716	0.0595658	0.0314894	0.034903	0.0445163	0.0372254	0.0300259
0.162502	0.0326572	0.039231	0.0594222	0.187258	0.035109	0.0713952	0.0388132	0.664876	0.0537288	0.0220991	0.0459968	0.0378918	0.0346094	0.0301126
0.208209	0.0336221	0.0336315	0.0592976	0.142909	0.0347872	0.0883585	0.0429683	0.744689	0.0688503	0.0279742	0.0619724	0.0399214	0.0350055	0.0275255
0.288778	0.0379226	0.0386339	0.0477494	0.0921794	0.0384519	0.0769102	0.0469718	0.608669	0.059648	0.0335206	0.0393562	0.0388571	0.0375478	0.0357817
0.428781	0.0343479	0.034603	0.0546677	0.0680463	0.0397484	0.0955344	0.0495011	0.61137	0.061452	0.0219417	0.0679042	0.0364088	0.0349711	0.0323957
0.349931	0.0339685	0.0352366	0.0589714	0.165914	0.0373111	0.145988	0.0503575	0.6561	0.0533959	0.0254027	0.0415283	0.0422872	0.0351419	0.0338364
0.0458528	0.0353663	0.0303287	0.0453768	0.122923	0.0332963	0.07664	0.0452501	0.562218	0.048653	0.0294258	0.0929099	0.0434033	0.0354819	0.0331653
0.420023	0.0322481	0.034274	0.10549	0.197869	0.0339731	0.218144	0.0484419	0.581413	0.140933	0.0279073	0.0547778	0.048436	0.0400303	0.0340457
0.0414277	0.0364749	0.0341523	0.0427551	0.0622394	0.0404808	0.0599154	0.0391319	0.127172	0.0485612	0.0324218	0.478354	0.170776	0.0355898	0.031685
0.0399241	0.0399297	0.0376918	0.0386033	0.104837	0.0417605	0.0928969	0.0445287	0.331825	0.0683315	0.0359613	0.550226	0.0487709	0.0363293	0.0323754
0.0375067	0.0332761	0.0380322	0.0477919	0.060515	0.0325484	0.0570024	0.0374778	0.357221	0.0477431	0.0324367	0.368666	0.0787311	0.0344723	0.0285447
0.0361699	0.0313479	0.0335616	0.0462553	0.111183	0.0349534	0.0655091	0.0428045	0.491402	0.0418438	0.0292481	0.323242	0.0625708	0.0336358	0.0326063
0.0338941	0.0334276	0.0353683	0.0468642	0.0868266	0.0355774	0.0539015	0.0372419	0.247829	0.0482659	0.0292452	0.458834	0.0797267	0.0370991	0.0299668
0.146185	0.0560637	0.0492252	0.104663	0.179786	0.0705071	0.0753205	0.070099	0.552627	0.0872299	0.0548835	0.478122	0.0718832	0.0572992	0.127387
0.0441436	0.0349902	0.0375192	0.048156	0.041785	0.0484902	0.0513186	0.0446716	0.411795	0.0767104	0.0694321	0.174725	0.0406978	0.0506575	0.0360661
0.0363042	0.0325882	0.0347977	0.0506552	0.0652719	0.0364604	0.0540366	0.0366398	0.218437	0.0528144	0.0306076	0.364631	0.0969694	0.0350126	0.029238
0.0296221	0.0336686	0.030605	0.0430577	0.0442054	0.0346992	0.0553057	0.0373771	0.354788	0.0435431	0.0347508	0.507959	0.0671805	0.0345315	0.0368758
0.0283854	0.0360453	0.035634	0.057075	0.0539106	0.0306206	0.0442397	0.0349469	0.247996	0.054246	0.0292079	0.281821	0.129273	0.0346037	0.0266774
0.0393928	0.0350872	0.0367539	0.0434408	0.0516513	0.0350709	0.0463902	0.0363649	0.106874	0.0433998	0.0347271	0.425853	0.0825026	0.0340548	0.0289574
0.0331556	0.0351306	0.0393584	0.0401368	0.0652927	0.0330678	0.0600181	0.0398192	0.225042	0.0497246	0.0356171	0.415226	0.18835	0.0354992	0.0326294
0.0365428	0.0334584	0.0360601	0.0508173	0.0678763	0.0411313	0.0759406	0.0443456	0.385581	0.0420863	0.0321927	0.103276	0.332144	0.035156	0.0387055
0.0855943	0.0374096	0.0362148	0.0740492	0.192814	0.0444058	0.112891	0.0505757	0.23975	0.0706276	0.0413673	0.16107	0.458757	0.0362857	0.0330542
0.0332444	0.034506	0.0336576	0.0511371	0.121762	0.0312528	0.0695591	0.0397526	0.473765	0.0528064	0.0254371	0.565567	0.219273	0.0277595	0.029694
0.0380157	0.0371247	0.0344869	0.0610454	0.165243	0.0356319	0.0889586	0.0433525	0.315436	0.0679356	0.0276342	0.49807	0.206708	0.0347846	0.031505
0.0367115	0.0360953	0.0346692	0.0507532	0.0859232	0.0354121	0.0695902	0.039763	0.227527	0.0553543	0.0330452	0.329767	0.359806	0.0338917	0.0280385
0.0336398	0.03146	0.0374312	0.0433719	0.0826381	0.0334058	0.06251	0.0370227	0.321985	0.0527346	0.0299479	0.447397	0.0727364	0.0338076	0.0290858
0.0358121	0.0307284	0.0342725	0.0414139	0.0868568	0.0350824	0.0711516	0.0458397	0.161355	0.0466	0.0328668	0.429204	0.255046	0.0330893	0.0327143
0.0404084	0.0300391	0.0354238	0.0656135	0.155849	0.0330456	0.0788778	0.0376561	0.235001	0.0488997	0.0357355	0.352559	0.451932	0.0335996	0.0291205
0.0431655	0.0332106	0.0316523	0.0514279	0.100775	0.0375599	0.0781255	0.0447058	0.394553	0.0575137	0.0365633	0.28826	0.056585	0.0373129	0.0306974
0.0319048	0.0360989	0.0343491	0.0585053	0.090539	0.0321877	0.0595068	0.0339725	0.222967	0.0588157	0.0293767	0.481493	0.113624	0.0334095	0.0299762
0.195383	0.0339048	0.0352829	0.0636926	0.0644999	0.0338018	0.0860671	0.0412015	0.380305	0.0714746	0.0276372	0.400107	0.0527488	0.0325441	0.0340265
0.0386743	0.0355268	0.0362747	0.0517084	0.121804	0.0327362	0.0654068	0.0405493	0.352219	0.0588081	0.0292414	0.352224	0.0777123	0.0324425	0.0313662
0.0712214	0.036621	0.0343069	0.0514634	0.195799	0.0440894	0.11995	0.0573745	0.204459	0.0551562	0.0325703	0.394991	0.495494	0.0365316	0.0299359
0.0303493	0.0367279	0.0344217	0.0452308	0.0385335	0.0311658	0.0405884	0.030924	0.223111	0.0439116	0.0304605	0.304924	0.0617484	0.0348772	0.0298956
0.0307111	0.0357402	0.0344446	0.0410931	0.0443894	0.0301838	0.0419969	0.0337334	0.255901	0.0491116	0.0316991	0.376912	0.0666343	0.0302925	0.0326524
0.0327981	0.0335086	0.0327161	0.040366	0.0666269	0.0365072	0.0603942	0.040421	0.245016	0.0474125	0.035125	0.42146	0.128064	0.035303	0.0339579
0.0283812	0.0318454	0.0355808	0.0500295	0.064962	0.0350282	0.079495	0.0397531	0.358485	0.0607828	0.0307508	0.527501	0.116431	0.0329492	0.0317939
0.0336294	0.0332417	0.0367955	0.0536914	0.0933385	0.0341192	0.0693467	0.0395558	0.390719	0.0554203	0.0304209	0.56026	0.204826	0.0319815	0.0302703
0.0475636	0.0337683	0.0377418	0.051496	0.0537768	0.0305598	0.048411	0.0385801	0.346144	0.0513647	0.0322212	0.29393	0.0772918	0.0314364	0.0301703
0.0315653	0.0298188	0.0387797	0.0477264	0.0400742	0.0311135	0.0421384	0.0327745	0.114681	0.0465643	0.0297243	0.568528	0.156636	0.0326498	0.0330169
0.0312321	0.0347447	0.034937	0.0454615	0.0387126	0.0324688	0.0442191	0.0344525	0.284459	0.0473076	0.0332091	0.39382	0.0605659	0.0348022	0.0325553

## Sheet: Fig. 4e
Uncropped WB images
Fig 4e were derived from rep-2 as outlined with red squares
				BRCA2								ROCK2									GAPDH

## Sheet: Fig. 4f
	olaparib (Log concentration)	mean	SD	N
	0	6.17296	4.88519	3
	0.30103	18.9839	3.82888	3
	0.477121	27.1572	4.14497	3
	0.60206	35.2254	5.64191	3
	0.69897	48.3612	5.22186	3
	0.778151	49.7436	1.80956	3
	0.845098	49.3359	1.45299	3
	0.90309	53.999	4.04294	3

## Sheet: Fig. 4g
	olaparib (Log concentration)	mean	SD	N
	0	20.6368	2.3437	3
	0.30103	30.4335	0.283766	3
	0.477121	34.2854	2.05601	3
	0.60206	43.7896	5.49803	3
	0.69897	51.5474	0.674764	3
	0.778151	52.7561	1.62143	3
	0.845098	55.3675	1.88957	3
	0.90309	56.608	1.50654	3

## Sheet: Fig. 4h
	concentration	24H single			24H combined
	1	9.8	8.1	0.6	18.2	20.8	22.9
	2	15.5	23.1	18.4	30.8	30.3	30.3
	3	31.9	24.4	25.1	36.6	32.9	33.3
	4	41.4	34.1	30.3	48.5	37.7	45.2
	5	46.3	54.3	44.5	51.5	50.9	52.3
	6	50.8	50.8	47.7	52.2	51.5	54.6
	7	50.9	49.2	48	53.5	55.4	57.2
	8	56.5	49.3	56.1	55.3	56.3	58.3
	Paired t-test of two-sided was used to analyze the mean inhibition rates from two groups and the p value = 0.0023

## Sheet: Fig. 5b
ABCB6	1	0.11155	0.0602147	0.0428476	0.0640353	0.0371331	0.0786482	0.0511915	0.0809131	0.337918	0.0388027	0.118057	0.0495426	0.0364805	0.0611631	0.0723822
ABCC1	1	0.059922	0.0317724	0.0304779	0.0837245	0.0923103	0.0419891	0.0862489	0.0491423	0.691157	0.0834563	0.0464654	0.363212	0.0484711	0.0379274	0.0352268
ABCG2	1	0.0346611	0.0420037	0.0395473	0.0417062	0.0390067	0.033668	0.0353995	0.0399262	0.218038	0.0433593	0.0366496	0.0669688	0.0411384	0.0359949	0.0384311
ACTB	1	0.250518	0.0306191	0.0385386	0.0504949	0.156765	0.0353583	0.0952573	0.0421892	0.511733	0.0489451	0.0235216	0.0422069	0.0460584	0.0384853	0.0340776
ACVR1B	1	0.0395748	0.0368965	0.0423722	0.0439471	0.0731765	0.0423462	0.0513855	0.0464737	0.453752	0.0414709	0.0433784	0.047943	0.0395523	0.0363152	0.038522
ADIPOQ	1	0.432574	0.0940716	0.148755	0.301923	0.557581	0.522262	0.175654	0.194932	0.257442	0.12377	0.623839	0.121195	0.143079	0.427607	0.504912
ADIPOR1	1	0.194171	0.0831244	0.0859931	0.116516	0.354667	0.474308	0.13459	0.210808	0.251975	0.155	0.503268	0.162241	0.0935626	0.154363	0.384368
ADIPOR2	1	0.0319527	0.0360322	0.0298152	0.0777728	0.0418942	0.0411507	0.0532991	0.0331276	0.756715	0.11995	0.0494416	0.193032	0.0447067	0.0406013	0.0294893
AKT1	1	0.197786	0.0357609	0.0337767	0.0646215	0.142182	0.032729	0.0850259	0.03941	0.721822	0.0524563	0.0255558	0.0538603	0.0421381	0.035373	0.0320457
AKT2	1	0.0474738	0.0390997	0.04389	0.0355067	0.141322	0.0404763	0.119147	0.0493789	0.644831	0.0463192	0.0341555	0.0300118	0.0436848	0.0377291	0.0397349
ALOX12	1	0.341331	0.129291	0.0714156	0.501733	0.227042	0.397984	0.13313	0.0978221	0.277723	0.661879	0.560067	0.123252	0.0844212	0.207058	0.486311
ALOX5	1	0.050271	0.0363763	0.0328017	0.0369766	0.0455533	0.0375865	0.0476719	0.0412357	0.0435723	0.040647	0.0324381	0.0396949	0.0353299	0.0347627	0.0362079
APC	1	0.0414277	0.0364749	0.0341523	0.0427551	0.0622394	0.0404808	0.0599154	0.0391319	0.127172	0.0485612	0.0324218	0.478354	0.170776	0.0355898	0.031685
APRT	1	0.367325	0.147052	0.0815109	0.295461	0.193317	0.422191	0.0853707	0.188466	0.305678	0.0693407	0.449161	0.0388446	0.143737	0.188808	0.288496
AR	1	0.271385	0.0336641	0.0367649	0.0653204	0.165428	0.0322442	0.101482	0.042238	0.631088	0.0606316	0.0240714	0.0912411	0.0407661	0.0341751	0.033307
AREG	1	0.171938	0.041876	0.042546	0.0719042	0.263872	0.245518	0.0509989	0.0627789	0.183332	0.0524802	0.28794	0.0331102	0.0661469	0.0551035	0.126022
ARF6	1	0.0429705	0.0376023	0.0381925	0.0362475	0.0920511	0.0394076	0.0583076	0.0475496	0.0610191	0.0415613	0.0339096	0.0352112	0.038828	0.0396953	0.0328287
ARHGAP4	1	0.297944	0.138888	0.0786571	0.0920363	0.298224	0.362561	0.075764	0.0933	0.25402	0.0295473	0.374962	0.0989777	0.136793	0.12404	0.224416
ARHGEF5	1	0.357779	0.305341	0.230644	0.111029	0.356683	0.437792	0.104457	0.249502	0.348287	0.248682	0.521472	0.169994	0.135152	0.290781	0.374288
ARID1A	1	0.0366083	0.0374541	0.0397322	0.0562624	0.137957	0.0379746	0.0718621	0.0365417	0.751051	0.0590366	0.0241226	0.0613234	0.0440296	0.0358707	0.0331733
ARID1B	1	0.0409384	0.0357045	0.0342545	0.0469	0.0810598	0.0338278	0.0570052	0.0381452	0.682343	0.0453674	0.0293402	0.107048	0.042938	0.0360991	0.0346215
ARID2	1	0.0367448	0.0359814	0.0339399	0.0364345	0.0562061	0.0362524	0.0549854	0.040985	0.652333	0.0513513	0.0368571	0.0358153	0.0400171	0.0373397	0.0329173
ASXL1	1	0.0384057	0.0383172	0.0476895	0.0405615	0.0729738	0.0371304	0.0499096	0.0435191	0.113642	0.0393518	0.0334844	0.0490057	0.0409793	0.0350924	0.0358425
ATM	1	0.0324242	0.0335383	0.0394425	0.0430739	0.0971749	0.0373646	0.0582102	0.0363218	0.806164	0.0628841	0.0269693	0.0713394	0.0442426	0.0355694	0.0327354
ATR	1	0.0363173	0.0378592	0.0421984	0.0419726	0.0975949	0.0351399	0.0634334	0.0369395	0.738813	0.0552155	0.0278847	0.047065	0.0417995	0.0352472	0.0338693
ATRX	1	0.035866	0.0353046	0.0393306	0.0428478	0.0658173	0.0355839	0.0614404	0.0366767	0.698517	0.0526586	0.0266596	0.0629821	0.0448525	0.0325595	0.0342711
AXIN1	1	0.0734705	0.0351835	0.0424702	0.0669647	0.245611	0.0310371	0.082736	0.0395906	0.797746	0.0591604	0.0233995	0.0524491	0.0436911	0.0336755	0.0327192
BAD	1	0.0931683	0.0350971	0.0406611	0.0541527	0.228306	0.0339299	0.0934285	0.0443577	0.711411	0.0533199	0.022565	0.0421189	0.0432743	0.0352405	0.0317634
BAP1	1	0.316048	0.0331313	0.0353629	0.0473376	0.0923776	0.0339545	0.0827553	0.0432446	0.696636	0.066265	0.0301171	0.03798	0.0492203	0.037831	0.031908
BARD1	1	0.0384263	0.0373824	0.0522107	0.0675483	0.2767	0.03299	0.104653	0.0433074	0.7889	0.0598744	0.0251498	0.165189	0.0471955	0.0336611	0.0319444
BAX	1	0.0329227	0.0334666	0.0398973	0.0489972	0.191832	0.0376974	0.0739565	0.0414596	0.78167	0.0489417	0.0302928	0.073241	0.0465784	0.0341523	0.0356728
BBS9	1	0.0452555	0.0381928	0.0371049	0.0366802	0.0451103	0.0387261	0.0453262	0.0351875	0.0300327	0.0390485	0.0392282	0.0341389	0.0371654	0.0369851	0.0395212
BCL10	1	0.0472668	0.0357248	0.0334999	0.047323	0.151759	0.041941	0.0920462	0.0473819	0.260781	0.0476054	0.0337013	0.0397585	0.0416064	0.0357398	0.0383783
BCL2	1	0.290134	0.0345737	0.038265	0.0505116	0.108257	0.0318574	0.0864013	0.0453378	0.475964	0.0475227	0.0258194	0.0756932	0.0429544	0.0348004	0.0315666
BCL2A1	1	0.273937	0.103527	0.0704752	0.393308	0.193482	0.258243	0.10371	0.12051	0.283129	0.101803	0.545453	0.127062	0.0928231	0.192639	0.441302
BCL2L1	1	0.0402075	0.0323303	0.0343275	0.0378618	0.105518	0.0405709	0.062377	0.042845	0.149212	0.0391532	0.0278678	0.0568679	0.0382592	0.0358281	0.0320151
BCL3	1	0.0441192	0.0366362	0.0329863	0.061199	0.206705	0.0366913	0.0902826	0.0473666	0.694974	0.0465632	0.0320927	0.0505868	0.0399105	0.0346775	0.0348058
BCOR	1	0.0399241	0.0399297	0.0376918	0.0386033	0.104837	0.0417605	0.0928969	0.0445287	0.331825	0.0683315	0.0359613	0.550226	0.0487709	0.0363293	0.0323754
BIRC5	1	0.0406294	0.0351928	0.0387308	0.0377558	0.0397536	0.0405887	0.0435548	0.0446129	0.0335809	0.0333988	0.0370127	0.0362992	0.0365393	0.0363323	0.0362784
BMP15	1	0.0878536	0.0405067	0.039421	0.0406076	0.0419011	0.0555572	0.0562265	0.0594082	0.267009	0.0459612	0.10358	0.0380912	0.036939	0.0555121	0.0544519
BMP6	1	0.0346067	0.0355441	0.0340955	0.0363306	0.0368087	0.0380176	0.0392085	0.0401143	0.0414332	0.0357696	0.0367736	0.0403198	0.039442	0.0367436	0.0354788
BRAF	1	0.155337	0.034333	0.0414683	0.137835	0.267283	0.0315688	0.0704524	0.0408016	0.388053	0.0614954	0.0290366	0.17635	0.0521506	0.0379979	0.0283745
BRCA1	1	0.0657488	0.037193	0.0376673	0.0590497	0.20081	0.0351613	0.0915206	0.042499	0.835067	0.0629746	0.0241734	0.0812301	0.0451846	0.0368122	0.0320373
BRCA2	1	0.193947	0.0348992	0.0371615	0.0572117	0.125694	0.033522	0.0826888	0.0378591	0.52363	0.0460193	0.0257735	0.0581482	0.0440089	0.031764	0.0317916
BRCC3	1	0.0567283	0.0399593	0.0386358	0.045834	0.176674	0.0443149	0.10641	0.0480711	0.627811	0.0497217	0.0411265	0.0312302	0.0382149	0.0411433	0.0394741
BRIP1	1	0.0368862	0.0342319	0.0372192	0.0421267	0.0731188	0.0353681	0.0513617	0.0381497	0.539772	0.0432334	0.0301647	0.0480665	0.0370493	0.0354306	0.0306062
BTG1	1	0.286589	0.0919303	0.0679291	0.147363	0.208587	0.388085	0.0764371	0.156735	0.277636	0.0974613	0.459207	0.0792401	0.100081	0.127604	0.291594
BUB1B	1	0.0422736	0.0390521	0.0366047	0.0327906	0.0572612	0.0412582	0.052036	0.0481304	0.755776	0.0459627	0.0393502	0.0362216	0.0405245	0.0372658	0.0435621
CASP3	1	0.317821	0.0329863	0.0356296	0.0664291	0.132285	0.0343598	0.0958976	0.0398931	0.505764	0.0490766	0.0225297	0.045459	0.0416544	0.0332463	0.0319007
CASP8	1	0.0362895	0.0346898	0.0382655	0.0503565	0.167612	0.0366175	0.0663416	0.0431387	0.843076	0.0607531	0.0296448	0.0644955	0.041264	0.0348592	0.0346432
CASP9	1	0.0437464	0.0345187	0.0367165	0.0377632	0.135802	0.0373496	0.0924415	0.0410725	0.844876	0.0554311	0.0345972	0.0488501	0.035399	0.0398202	0.0377233
CAV1	1	0.453427	0.0332755	0.0372204	0.0597646	0.133608	0.0376354	0.112563	0.0482184	0.639591	0.0601046	0.0297516	0.0366041	0.0441679	0.0410111	0.0322382
CBFB	1	0.0382693	0.0411395	0.0355828	0.054185	0.0480904	0.029091	0.0489187	0.0353575	0.566849	0.0552305	0.0299318	0.0778817	0.0651425	0.0358477	0.029993
CBLB	1	0.041411	0.0386443	0.0412378	0.0448196	0.144029	0.035966	0.0673911	0.0433117	0.720676	0.0488564	0.0258558	0.0500789	0.0390984	0.0358777	0.0332782
CCL16	1	0.13401	0.0284703	0.0309429	0.145248	0.0906963	0.208785	0.0609081	0.0561592	0.143972	0.0886287	0.364061	0.0577943	0.0687705	0.0641558	0.37165
CCND1	1	0.185363	0.0341231	0.0365856	0.0723994	0.229166	0.0290453	0.11491	0.0383146	0.642423	0.0661328	0.0203521	0.0455797	0.0579923	0.0319788	0.0281174
CCND2	1	0.0583346	0.0365391	0.036816	0.0558033	0.0738641	0.0384158	0.0675817	0.0451079	0.965488	0.0561473	0.0309771	0.0318881	0.0273145	0.036217	0.040509
CCND3	1	0.0375067	0.0332761	0.0380322	0.0477919	0.060515	0.0325484	0.0570024	0.0374778	0.357221	0.0477431	0.0324367	0.368666	0.0787311	0.0344723	0.0285447
CCNE1	1	0.047359	0.0367041	0.0346342	0.0360128	0.101364	0.0411177	0.0594105	0.0486606	0.934099	0.0462183	0.037707	0.0453721	0.0397575	0.0360379	0.0419443
CCNE2	1	0.0535994	0.0324293	0.0327136	0.0382879	0.0935318	0.0400698	0.0673501	0.0393315	0.727574	0.0492514	0.046604	0.0390282	0.0412802	0.0427865	0.042985
CCR5	1	0.07316	0.0510064	0.0395539	0.0935015	0.155512	0.0467392	0.114668	0.0570293	0.85289	0.0838451	0.0651652	0.0747169	0.0690232	0.0588479	0.061457
CD38	1	0.297115	0.0807381	0.0932203	0.320383	0.150188	0.340496	0.189219	0.121675	0.204649	0.354779	0.651363	0.148053	0.0438945	0.264645	0.622719
CD4	1	0.0529036	0.0377581	0.041951	0.0366054	0.0380002	0.0447564	0.0470592	0.0486438	0.0608716	0.0389381	0.0609944	0.0363636	0.0394726	0.0412743	0.0463689
CD40	1	0.0562023	0.0374457	0.0452374	0.0351122	0.0358109	0.0566247	0.0555569	0.0604964	0.187193	0.0511841	0.0877871	0.0355231	0.0346436	0.0539127	0.0556835
CD44	1	0.0361699	0.0313479	0.0335616	0.0462553	0.111183	0.0349534	0.0655091	0.0428045	0.491402	0.0418438	0.0292481	0.323242	0.0625708	0.0336358	0.0326063
CD74	1	0.469102	0.145231	0.0867496	0.240858	0.243809	0.36134	0.141202	0.209795	0.312951	0.0728036	0.58135	0.160613	0.149635	0.402673	0.552713
CD99	1	0.0430701	0.0369795	0.0379455	0.0380782	0.0441385	0.0412301	0.0455422	0.0446342	0.686431	0.0572055	0.0440447	0.0360316	0.0423639	0.0346153	0.0367926
CDH1	1	0.0362171	0.0377045	0.0392154	0.0387538	0.0342661	0.0375856	0.036856	0.0369044	0.0337961	0.0373479	0.0381117	0.0370677	0.0357468	0.0375739	0.0398426
CDH11	1	0.0438948	0.0356069	0.0311573	0.0414761	0.0453406	0.0359453	0.0529598	0.0424044	0.675127	0.0594474	0.0460121	0.053646	0.0446485	0.0407927	0.034931
CDK2	1	0.0378805	0.0321855	0.0367443	0.0373618	0.173146	0.0431124	0.112835	0.0510427	0.1527	0.0452628	0.0341556	0.100229	0.258444	0.0323787	0.0340663
CDK6	1	0.0338941	0.0334276	0.0353683	0.0468642	0.0868266	0.0355774	0.0539015	0.0372419	0.247829	0.0482659	0.0292452	0.458834	0.0797267	0.0370991	0.0299668
CDKN1A	1	0.435842	0.0355654	0.0339102	0.0640696	0.116063	0.0355045	0.164619	0.0516247	0.675111	0.0686497	0.0236184	0.0405235	0.0478877	0.0317054	0.0326076
CDKN1B	1	0.363795	0.0354189	0.0328879	0.109939	0.0972301	0.0312985	0.0828533	0.0420858	0.587777	0.13292	0.0255246	0.0485939	0.049324	0.0390644	0.0308863
CFI	1	0.053122	0.0346884	0.0351188	0.034703	0.0372014	0.0420022	0.0504043	0.0443252	0.13602	0.0679894	0.0788124	0.0421558	0.0384183	0.0478401	0.0464786
CHEK2	1	0.0420933	0.0321545	0.0356132	0.0530716	0.231631	0.0384922	0.0808773	0.0452466	0.772432	0.0572954	0.0241195	0.041605	0.0425316	0.0390814	0.0341787
CHUK	1	0.0700535	0.0365672	0.0407476	0.0564909	0.170995	0.0380728	0.0669919	0.0400944	0.83849	0.0798008	0.0249453	0.0476886	0.0432308	0.0354132	0.0305009
CIC	1	0.184945	0.0347982	0.0380864	0.0675746	0.196805	0.0385083	0.0961821	0.0405161	0.769563	0.0547222	0.0243569	0.064351	0.0389752	0.0317975	0.0323204
CITED2	1	0.0496837	0.035985	0.0362854	0.0573948	0.0473448	0.0361	0.0503127	0.0377194	0.674268	0.0681439	0.0386225	0.0342243	0.0445334	0.0367419	0.0333909
CKS1B	1	0.0431604	0.0353788	0.0419318	0.0426757	0.0652597	0.0355621	0.0456913	0.0423379	0.0561601	0.0384541	0.0319181	0.0399777	0.0412512	0.034012	0.0352747
CNOT3	1	0.0530319	0.034826	0.0346055	0.0414168	0.17753	0.0398307	0.0885791	0.0430499	0.678776	0.0371329	0.0335848	0.0403984	0.0408903	0.0335799	0.0362252
COX10	1	0.146185	0.0560637	0.0492252	0.104663	0.179786	0.0705071	0.0753205	0.070099	0.552627	0.0872299	0.0548835	0.478122	0.0718832	0.0572992	0.127387
CREBBP	1	0.23198	0.0324996	0.0378324	0.0611127	0.149744	0.0345948	0.0848999	0.0401242	0.677051	0.0593587	0.0242788	0.0581954	0.0393563	0.0304699	0.0315539
CTCF	1	0.0547533	0.0408232	0.0519005	0.0420152	0.175091	0.0469417	0.0633142	0.0467741	0.285364	0.0486569	0.0354192	0.044836	0.0405536	0.0370914	0.0361576
CTNNB1	1	0.0441493	0.0328945	0.0393556	0.0408851	0.0830939	0.050295	0.112407	0.0544221	0.0848815	0.0370406	0.0286343	0.122097	0.0901574	0.0321073	0.0382317
CTSD	1	0.0402074	0.0341926	0.0389078	0.0339308	0.0514001	0.0383863	0.0446801	0.0422718	0.0287483	0.0412711	0.0455683	0.0352884	0.0410655	0.041979	0.0366963
CUX1	1	0.0657536	0.0338914	0.0358594	0.0883495	0.122346	0.0391687	0.073821	0.0412943	0.676374	0.0889691	0.0516702	0.320988	0.0489804	0.0405538	0.0293119
CYP19A1	1	0.0441436	0.0349902	0.0375192	0.048156	0.041785	0.0484902	0.0513186	0.0446716	0.411795	0.0767104	0.0694321	0.174725	0.0406978	0.0506575	0.0360661
CYTH1	1	0.0506183	0.0365584	0.0366722	0.0502588	0.0892038	0.0403097	0.0626439	0.0405215	0.767676	0.0535773	0.0391489	0.0454637	0.0463196	0.0402654	0.0322756
DDIT4	1	0.0483579	0.0463381	0.0360775	0.0605089	0.0636514	0.0441101	0.061334	0.0470492	0.764165	0.0700223	0.0450157	0.0431585	0.0399888	0.044098	0.0428418
DDX5	1	0.0346003	0.0299718	0.0383376	0.0598387	0.248416	0.0339832	0.0900309	0.0375069	0.705409	0.0488656	0.0287641	0.288104	0.0633343	0.0348593	0.0353579
DICER1	1	0.307803	0.0358331	0.0396297	0.0654018	0.0598456	0.0312377	0.0945308	0.0481137	0.517713	0.179337	0.0292507	0.0405484	0.0556581	0.0375811	0.0346264
DIRAS3	1	0.306355	0.114822	0.0821649	0.0899774	0.396915	0.383928	0.0562593	0.0935737	0.272383	0.0923381	0.515098	0.122081	0.085741	0.150529	0.353177
DLC1	1	0.0415802	0.0310095	0.0420579	0.0438116	0.0597183	0.0400163	0.0490196	0.0465306	0.157052	0.043607	0.0330278	0.0797139	0.0372348	0.035835	0.0333409
DNMT3A	1	0.17338	0.0343008	0.0334726	0.0451659	0.0680937	0.0331118	0.0801236	0.045303	0.655711	0.0587908	0.0359027	0.0378075	0.0424677	0.0390729	0.0354629
E2F1	1	0.0434083	0.0326018	0.0443275	0.0485531	0.229565	0.0421874	0.0829006	0.0440263	0.895083	0.0554303	0.0274509	0.0436696	0.0412006	0.036223	0.0335124
E2F2	1	0.0586801	0.0375047	0.0416615	0.0511754	0.0624468	0.0446313	0.0584046	0.0440005	0.66393	0.0583039	0.0494592	0.0378235	0.0424339	0.0399207	0.0374576
E2F4	1	0.238537	0.0371625	0.0403879	0.0508831	0.12142	0.036572	0.0841241	0.0484149	0.650705	0.066294	0.0335753	0.0402892	0.0477971	0.0374034	0.0332939
ECT2L	1	0.122823	0.0869897	0.0855847	0.297654	0.0650358	0.18167	0.156933	0.106101	0.0470131	0.193899	0.466025	0.144357	0.0373046	0.0825034	0.460247
EDEM1	1	0.483647	0.121075	0.0487201	0.182901	0.281331	0.505373	0.241442	0.324176	0.344018	0.285296	0.550905	0.265777	0.0877521	0.295237	0.425639
EGF	1	0.0363042	0.0325882	0.0347977	0.0506552	0.0652719	0.0364604	0.0540366	0.0366398	0.218437	0.0528144	0.0306076	0.364631	0.0969694	0.0350126	0.029238
EGFR	1	0.0359007	0.0355006	0.0372478	0.0373871	0.0396878	0.0348289	0.0365285	0.0401855	0.0411582	0.03677	0.0377601	0.0380853	0.0372576	0.0381302	0.0382509
EIF2AK2	1	0.0458564	0.0351873	0.0403093	0.0399884	0.207758	0.0404711	0.0778769	0.0487895	0.854932	0.0700685	0.0318258	0.0386946	0.0416737	0.0390505	0.0382971
ELANE	1	0.102108	0.040116	0.0309557	0.040329	0.0459703	0.0387926	0.0457218	0.0428585	0.168109	0.0459799	0.0691663	0.0393003	0.0383718	0.0486395	0.0445307
EP300	1	0.325402	0.0368944	0.0358504	0.0501628	0.131264	0.0355373	0.101422	0.043646	0.619186	0.0531097	0.0245194	0.0462175	0.0411402	0.035128	0.034713
EPGN	1	0.257059	0.0495858	0.0567828	0.0761105	0.190456	0.424646	0.138159	0.107034	0.242454	0.097495	0.569268	0.0768115	0.077253	0.236626	0.468367
EPOR	1	0.0474635	0.0319793	0.0328294	0.0334741	0.0343529	0.0406201	0.0464782	0.0421958	0.0541818	0.0405492	0.0560528	0.0305329	0.0368597	0.0403992	0.0417103
ERBB2	1	0.0405041	0.034454	0.0386703	0.0523031	0.156438	0.0393146	0.0793709	0.0415116	0.254908	0.039075	0.0305819	0.106981	0.3197	0.0319177	0.0335898
ERBB3	1	0.0296221	0.0336686	0.030605	0.0430577	0.0442054	0.0346992	0.0553057	0.0373771	0.354788	0.0435431	0.0347508	0.507959	0.0671805	0.0345315	0.0368758
ERBB4	1	0.0283854	0.0360453	0.035634	0.057075	0.0539106	0.0306206	0.0442397	0.0349469	0.247996	0.054246	0.0292079	0.281821	0.129273	0.0346037	0.0266774
ERCC4	1	0.0450792	0.0439784	0.0537808	0.0546777	0.137453	0.0360021	0.0579063	0.0445208	0.218105	0.0396387	0.0285577	0.0408591	0.0368219	0.0353141	0.029956
EREG	1	0.034207	0.0393451	0.0395702	0.0466175	0.0402235	0.0318933	0.0432815	0.0366659	0.572288	0.0465055	0.0341479	0.0535723	0.0516062	0.0388799	0.0316562
ERF	1	0.0390812	0.0377014	0.0349042	0.0487288	0.0723194	0.0337926	0.0496281	0.0410348	0.748204	0.045287	0.0330454	0.0503132	0.039789	0.0390927	0.0347032
ESR1	1	0.0393928	0.0350872	0.0367539	0.0434408	0.0516513	0.0350709	0.0463902	0.0363649	0.106874	0.0433998	0.0347271	0.425853	0.0825026	0.0340548	0.0289574
ESR2	1	0.0331556	0.0351306	0.0393584	0.0401368	0.0652927	0.0330678	0.0600181	0.0398192	0.225042	0.0497246	0.0356171	0.415226	0.18835	0.0354992	0.0326294
ESRRA	1	0.298022	0.0364765	0.0378433	0.0398931	0.0911807	0.0384457	0.0666668	0.0518009	0.313096	0.0430895	0.0327327	0.0405551	0.0416714	0.0373195	0.0347614
ETS1	1	0.172992	0.0379252	0.0393142	0.0590525	0.0789676	0.0401798	0.0665112	0.0421614	0.852918	0.0483574	0.0299707	0.0543663	0.0459156	0.0351625	0.035694
ETS2	1	0.0370359	0.035866	0.0399451	0.0435031	0.117187	0.0348446	0.0597444	0.0408727	0.653635	0.0702749	0.0282599	0.0376945	0.0469166	0.0313305	0.0332598
EXT2	1	0.0405643	0.0369683	0.0387385	0.0434735	0.0434421	0.0356922	0.0482807	0.0466042	0.1515	0.032961	0.0454129	0.0600229	0.0424167	0.0375812	0.0342161
F2RL1	1	0.0381036	0.03787	0.0350302	0.0327232	0.0459545	0.0408663	0.0477225	0.0459216	0.0466992	0.0391123	0.0423887	0.0443635	0.0360772	0.035401	0.0387213
F3	1	0.0513957	0.0330529	0.0333321	0.0426244	0.0425307	0.0331688	0.0580642	0.046877	0.591434	0.0637327	0.0410222	0.0351816	0.0409881	0.0409156	0.037022
FAS	1	0.0336824	0.0327597	0.0411093	0.0449725	0.182905	0.035705	0.0727338	0.0368838	0.827735	0.0668784	0.023771	0.0431836	0.0439868	0.038216	0.0319003
FASLG	1	0.0365428	0.0334584	0.0360601	0.0508173	0.0678763	0.0411313	0.0759406	0.0443456	0.385581	0.0420863	0.0321927	0.103276	0.332144	0.035156	0.0387055
FBLN2	1	0.0373109	0.0314977	0.0366069	0.0407391	0.0446014	0.0358596	0.0504174	0.0412025	0.269002	0.0444223	0.0287731	0.0502127	0.0384316	0.0339087	0.0331867
FBXW7	1	0.0327322	0.0329117	0.0419246	0.0412815	0.0556053	0.0400334	0.0518657	0.0418151	0.799842	0.0489875	0.034937	0.0563095	0.0384032	0.0341239	0.033832
FCGR3A	1	0.0482151	0.0351279	0.0413625	0.0396614	0.0398446	0.0426103	0.0457285	0.045905	0.0989971	0.0477296	0.0459069	0.0373359	0.0380309	0.036683	0.0386265
FEN1	1	0.0417835	0.0372899	0.0387129	0.0396127	0.0901412	0.044058	0.0622224	0.0450799	0.752619	0.0467226	0.033018	0.0336033	0.0310819	0.0351822	0.0375533
FGF2	1	0.0456571	0.0346395	0.0375401	0.0339178	0.0437707	0.0395947	0.0476396	0.0444946	0.0460836	0.0400005	0.0381153	0.037768	0.0377937	0.0353987	0.0388322
FGFR1	1	0.341277	0.0313572	0.0320848	0.0736743	0.0945359	0.0313673	0.0726877	0.0425851	0.554066	0.0597782	0.0231743	0.0443779	0.0463995	0.0331081	0.0315137
FGFR2	1	0.189119	0.0355601	0.0387115	0.0688802	0.162755	0.0352729	0.0708446	0.0405326	0.569544	0.0487154	0.0252934	0.0403794	0.0433811	0.0319124	0.0321978
FGFR3	1	0.0855943	0.0374096	0.0362148	0.0740492	0.192814	0.0444058	0.112891	0.0505757	0.23975	0.0706276	0.0413673	0.16107	0.458757	0.0362857	0.0330542
FOS	1	0.0353239	0.0372956	0.0381053	0.0544127	0.22369	0.0342412	0.0931908	0.0446874	0.793153	0.0574875	0.0246794	0.0587645	0.0410922	0.0344305	0.0339424
FOSL1	1	0.0647303	0.0414217	0.0442005	0.107331	0.158712	0.0484785	0.0918009	0.0579143	0.787811	0.0681349	0.0628749	0.0520954	0.0476735	0.0480368	0.0460239
FOXA1	1	0.0492255	0.0362708	0.0341355	0.0442747	0.160641	0.0411561	0.0735112	0.0526483	0.357176	0.0441058	0.030207	0.0430955	0.0371916	0.0363386	0.0346806
FOXO1	1	0.395213	0.0324064	0.0351009	0.0610293	0.104534	0.0363687	0.0843563	0.0461908	0.613057	0.0620495	0.0250406	0.0517899	0.0415499	0.0370662	0.0323738
FOXO3	1	0.0682606	0.0358844	0.0467773	0.0644869	0.23837	0.0319517	0.0779088	0.0406265	0.681908	0.0700926	0.0230779	0.0773212	0.0425865	0.0346597	0.030931
FOXP1	1	0.0354559	0.036645	0.0406365	0.0443754	0.0710034	0.0315985	0.0535864	0.0390947	0.647968	0.0620503	0.026979	0.0712944	0.0451162	0.0343763	0.0334703
FRAS1	1	0.0364401	0.0381315	0.0374569	0.0378011	0.0455887	0.0359007	0.0436498	0.0388303	0.0557591	0.0424764	0.0287713	0.0396777	0.0332284	0.0382266	0.0330801
GAPDH	1	0.245291	0.0391992	0.0423261	0.0673782	0.270296	0.0366001	0.0954971	0.037709	0.756655	0.0540754	0.0228014	0.042904	0.0431697	0.0348757	0.0295222
GATA3	1	0.0482707	0.0340198	0.0398964	0.0448975	0.0780962	0.0396538	0.0661848	0.0439016	0.510922	0.0460866	0.0315252	0.0460862	0.0393854	0.0389444	0.0379118
GC	1	0.122	0.0935371	0.0859655	0.0467249	0.103167	0.128966	0.0480941	0.0770095	0.477577	0.0470622	0.154889	0.152916	0.0395933	0.0759292	0.117912
GDF9	1	0.0376916	0.0362713	0.0359155	0.0377734	0.0381804	0.0454077	0.0463144	0.0445838	0.0600634	0.0433005	0.0715234	0.0339486	0.0347978	0.0480115	0.0473969
GFAP	1	0.251845	0.0416832	0.0400256	0.0510594	0.0630784	0.0361095	0.0793769	0.0459124	0.778969	0.0558982	0.0347218	0.0383361	0.0348541	0.0323089	0.0349766
GHSR	1	0.048631	0.0345886	0.037124	0.0317249	0.0348991	0.0436711	0.0383711	0.0436041	0.0534791	0.0403434	0.0686918	0.0356412	0.0341798	0.0412106	0.0496005
GJA1	1	0.0376891	0.0361048	0.0426241	0.0554262	0.0804384	0.0329357	0.0631942	0.0420863	0.878055	0.0609669	0.0335375	0.0654269	0.0456062	0.0376751	0.0329762
GJB2	1	0.431992	0.179391	0.085612	0.262239	0.27152	0.429573	0.140974	0.248684	0.334904	0.121825	0.523223	0.15999	0.145835	0.381165	0.454711
GNAS	1	0.0436752	0.0361154	0.0338169	0.0329927	0.0441116	0.0372607	0.0410823	0.0410081	0.0416504	0.0388988	0.0383597	0.0350265	0.0381309	0.0400469	0.0385626
GRB2	1	0.0332444	0.034506	0.0336576	0.0511371	0.121762	0.0312528	0.0695591	0.0397526	0.473765	0.0528064	0.0254371	0.565567	0.219273	0.0277595	0.029694
GSTP1	1	0.397892	0.0340337	0.0334488	0.0498017	0.0563266	0.0367138	0.0817963	0.0496175	0.67313	0.11299	0.0331429	0.0303752	0.0460612	0.0405289	0.0356836
HDAC1	1	0.0380157	0.0371247	0.0344869	0.0610454	0.165243	0.0356319	0.0889586	0.0433525	0.315436	0.0679356	0.0276342	0.49807	0.206708	0.0347846	0.031505
HFE	1	0.0489149	0.0375764	0.0369524	0.052034	0.0481333	0.0360421	0.052004	0.0449728	0.629446	0.0604311	0.0419839	0.0357317	0.0421775	0.0408849	0.036023
HIF1A	1	0.181421	0.0334728	0.0492971	0.0803163	0.289941	0.0338176	0.11821	0.0442867	0.775899	0.0675324	0.0220731	0.0689326	0.0550584	0.0327151	0.0327125
HMGA1	1	0.306535	0.0361675	0.0337954	0.0448005	0.144015	0.0358923	0.123999	0.049091	0.2315	0.0441403	0.0247429	0.0413294	0.0415486	0.0349071	0.035242
HNF1A	1	0.0475482	0.0345154	0.0384414	0.0530303	0.0576218	0.0364197	0.0674168	0.0408713	0.865451	0.0751146	0.0366657	0.0432893	0.0445759	0.0388947	0.0361462
HPR	1	0.0459908	0.0268022	0.0314895	0.0419577	0.0392433	0.0306196	0.0603852	0.0414234	0.703211	0.0689077	0.0538668	0.0362894	0.0439005	0.0474638	0.0378381
HRAS	1	0.0439512	0.0331665	0.0382876	0.0442574	0.15484	0.0431005	0.127512	0.0540968	0.181463	0.0505554	0.0336938	0.060341	0.19433	0.0353612	0.0344232
HRG	1	0.0434702	0.0353674	0.0331086	0.053173	0.052339	0.0270205	0.0516827	0.0379812	0.622794	0.066852	0.0456268	0.0350918	0.0408092	0.0358817	0.0376363
HSD17B7	1	0.398675	0.221378	0.132475	0.240238	0.448491	0.549715	0.233236	0.321763	0.304859	0.195205	0.490543	0.152694	0.119522	0.328454	0.528884
HTRA1	1	0.035165	0.0333262	0.0391163	0.0329552	0.0383451	0.0367209	0.0387104	0.0382301	0.0379039	0.0423559	0.0338068	0.034092	0.0335309	0.0379451	0.0394391
IGF1	1	0.0718621	0.0471731	0.0470476	0.048357	0.0422463	0.054926	0.0470333	0.0630413	0.182071	0.051573	0.0769389	0.072388	0.0354167	0.0492323	0.0491691
IGF2	1	0.0373351	0.0352463	0.0373457	0.0394237	0.0392316	0.0391959	0.0429732	0.0413573	0.0914106	0.0467238	0.0427804	0.0425372	0.0359662	0.0383477	0.0373124
IGSF3	1	0.0485024	0.0418092	0.0377666	0.0445716	0.042537	0.0355982	0.0449078	0.0452287	0.233692	0.0417419	0.0623642	0.0702334	0.0483591	0.0425635	0.0450935
IKBKE	1	0.254163	0.0376269	0.0377306	0.0472024	0.0938173	0.0405329	0.0920414	0.0512586	0.699449	0.0519886	0.0344065	0.0413339	0.03398	0.0412692	0.0429706
IL11	1	0.0707009	0.0418865	0.0345738	0.0844611	0.100358	0.142516	0.0442153	0.0471833	0.118492	0.102639	0.349503	0.057807	0.0490604	0.0543671	0.178362
IL1R1	1	0.0466757	0.0371071	0.035893	0.0373053	0.0323772	0.0418242	0.0430298	0.0427746	0.0514898	0.0361737	0.0520548	0.0380251	0.0402564	0.039936	0.0418625
IL2RA	1	0.452168	0.0785672	0.098538	0.333662	0.256801	0.512908	0.250272	0.261228	0.28883	0.119856	0.618078	0.209298	0.0949154	0.352681	0.664905
INS	1	0.0426078	0.0372959	0.0398911	0.0393618	0.0465985	0.0490464	0.0529063	0.0542361	0.0470611	0.0375731	0.0427431	0.0323372	0.0371855	0.0396693	0.0455904
IRS1	1	0.0367115	0.0360953	0.0346692	0.0507532	0.0859232	0.0354121	0.0695902	0.039763	0.227527	0.0553543	0.0330452	0.329767	0.359806	0.0338917	0.0280385
IRS4	1	0.03869	0.0342739	0.035478	0.0509777	0.0944319	0.039141	0.0540426	0.0374543	0.781773	0.0538963	0.0264035	0.044509	0.0374459	0.0358839	0.0313922
ITGA2	1	0.0434065	0.032879	0.0349523	0.0406881	0.054867	0.0397658	0.0526192	0.0434967	0.222279	0.0453675	0.0340993	0.0435816	0.0377765	0.0368085	0.0333115
ITGB1	1	0.0394256	0.032249	0.0373246	0.0500142	0.115697	0.0381885	0.0780321	0.0438052	0.15602	0.0413873	0.0285321	0.0797955	0.082212	0.0348919	0.03203
ITGB3	1	0.0364284	0.0375444	0.0385134	0.0459675	0.116114	0.0389489	0.0522928	0.0402601	0.167762	0.0415544	0.0291274	0.0634388	0.0625338	0.0358211	0.0316287
JUN	1	0.237074	0.0346152	0.0372434	0.0760391	0.228614	0.0377697	0.112804	0.0433835	0.777792	0.0771567	0.0217261	0.0719718	0.0456925	0.0345034	0.0332048
JUNB	1	0.0565241	0.0346609	0.0333011	0.043269	0.231405	0.0395029	0.117273	0.0445375	0.798451	0.060881	0.0412688	0.0335706	0.0382365	0.0401816	0.0419164
JUP	1	0.0427841	0.0327987	0.0340572	0.0342561	0.108497	0.0444714	0.0906443	0.0481281	0.181489	0.0407686	0.0300969	0.0545442	0.0632166	0.0368742	0.0352987
KDM6A	1	0.0335083	0.0361272	0.0392844	0.0395476	0.0600248	0.036878	0.047826	0.0352743	0.534489	0.0466974	0.032262	0.0904668	0.0413686	0.0365576	0.0327268
KDR	1	0.0411352	0.0372464	0.0379822	0.0374081	0.041449	0.0378727	0.0422072	0.0425312	0.0354838	0.0384669	0.043106	0.0359932	0.0387628	0.040434	0.0396804
KMT2A	1	0.0336398	0.03146	0.0374312	0.0433719	0.0826381	0.0334058	0.06251	0.0370227	0.321985	0.0527346	0.0299479	0.447397	0.0727364	0.0338076	0.0290858
KMT2C	1	0.0353772	0.0383408	0.0360952	0.04016	0.0904604	0.0349666	0.0529494	0.0397416	0.527063	0.0462633	0.0283962	0.0447365	0.0398956	0.0378856	0.0314496
KMT2D	1	0.189871	0.0332982	0.0372047	0.0339612	0.056469	0.0428261	0.0663615	0.057072	0.315823	0.0321328	0.0427023	0.031767	0.0405342	0.0388903	0.0375223
KRAS	1	0.343213	0.0346729	0.0396185	0.0544	0.12478	0.0357192	0.0905039	0.0422272	0.651364	0.0548242	0.0277806	0.0698246	0.0444491	0.038707	0.0357326
KRT5	1	0.0528829	0.0346776	0.0382249	0.0667262	0.123696	0.0362463	0.153275	0.047705	0.898554	0.0654873	0.034897	0.0311767	0.0460979	0.0350577	0.0354981
KRT8	1	0.0358121	0.0307284	0.0342725	0.0414139	0.0868568	0.0350824	0.0711516	0.0458397	0.161355	0.0466	0.0328668	0.429204	0.255046	0.0330893	0.0327143
LAMTOR2	1	0.183688	0.0324363	0.0353628	0.0554174	0.1547	0.0320559	0.0728753	0.0413594	0.639703	0.0512908	0.029122	0.03391	0.0488737	0.0374404	0.0327553
LCN2	1	0.0466217	0.0353476	0.033349	0.0364742	0.0331579	0.0366576	0.0368816	0.0407106	0.049767	0.0475494	0.0642385	0.0373053	0.0359474	0.0458322	0.0427558
LGALS9	1	0.0732057	0.0433505	0.0427932	0.0388253	0.0578109	0.0772886	0.0648073	0.0622386	0.195382	0.0365884	0.0857837	0.0418443	0.0363076	0.0470753	0.0537834
LMOD1	1	0.139599	0.0719496	0.0427465	0.051811	0.145183	0.136677	0.0397772	0.062063	0.124834	0.156672	0.357289	0.059856	0.0586631	0.0783444	0.424265
LPL	1	0.0410672	0.0342959	0.0375046	0.0358522	0.0324212	0.0399651	0.0398571	0.0358628	0.036574	0.0392079	0.0417506	0.0356307	0.0397703	0.040369	0.0410343
MAP2K4	1	0.291431	0.0334401	0.0339088	0.0823101	0.0950502	0.0306867	0.0759287	0.0394304	0.604962	0.0723326	0.0281411	0.0395018	0.0458928	0.0346331	0.0297434
MAP3K1	1	0.117384	0.0319951	0.0352002	0.0410811	0.0896644	0.0359157	0.077577	0.0480882	0.159264	0.0380705	0.0288729	0.0454134	0.0413305	0.0360051	0.03266
MAP3K13	1	0.0783683	0.0350679	0.0371769	0.0627967	0.0702355	0.046477	0.0489023	0.0429753	0.71187	0.0671659	0.0484765	0.104337	0.0479383	0.041761	0.0357326
MAPK1	1	0.0473075	0.0343598	0.0351923	0.0382025	0.166191	0.0449705	0.0992073	0.0514169	0.192968	0.0445279	0.0377824	0.0776116	0.26192	0.0315805	0.0348774
MAPK14	1	0.223108	0.0310461	0.038234	0.102655	0.290706	0.0309077	0.104445	0.0360059	0.701239	0.0619941	0.0213601	0.0536018	0.0430808	0.0346367	0.0310065
MAPK3	1	0.0359164	0.0362947	0.0439192	0.0705961	0.336427	0.0331094	0.104843	0.0418542	0.85583	0.0664312	0.0249348	0.0961605	0.0543714	0.0336958	0.0310271
MAPK8	1	0.146925	0.0355406	0.0341808	0.0665833	0.191392	0.0304724	0.0878981	0.0372403	0.641741	0.0544755	0.0243503	0.0915064	0.0460523	0.0350821	0.0308503
MBTPS1	1	0.0885357	0.0345913	0.0310063	0.0729716	0.0422891	0.0401615	0.0702224	0.0500509	0.764919	0.0825366	0.0507707	0.0561707	0.0504472	0.04586	0.0384658
MDM2	1	0.0404084	0.0300391	0.0354238	0.0656135	0.155849	0.0330456	0.0788778	0.0376561	0.235001	0.0488997	0.0357355	0.352559	0.451932	0.0335996	0.0291205
MEN1	1	0.0369879	0.0350286	0.0420698	0.0372478	0.115548	0.0403898	0.0695294	0.0419401	0.843431	0.0631229	0.0271689	0.0360728	0.0298622	0.0377254	0.0340727
MET	1	0.0865802	0.0361149	0.0403135	0.0949915	0.2432	0.0307887	0.0760201	0.0355603	0.697403	0.0588411	0.0241845	0.108115	0.0496895	0.0321857	0.030507
MIB1	1	0.424257	0.0359471	0.0352716	0.0591673	0.08913	0.034077	0.137198	0.0470677	0.469956	0.0517614	0.0271814	0.0412445	0.0473248	0.0384656	0.0317739
MLH1	1	0.167859	0.0350012	0.0429828	0.0537781	0.271439	0.0312546	0.0733654	0.0406137	0.583164	0.0621825	0.0289192	0.0490283	0.0406204	0.0364523	0.0352279
MMP1	1	0.0428432	0.03583	0.0333743	0.0357945	0.031637	0.0465339	0.0385719	0.0369706	0.0789133	0.048135	0.0791435	0.0328021	0.0383193	0.0468932	0.0479462
MMP13	1	0.0476969	0.0372476	0.0369172	0.0371567	0.0422361	0.0405677	0.0438673	0.039301	0.0639635	0.0446237	0.0514042	0.0379378	0.0387696	0.0405836	0.0379915
MMP14	1	0.0395012	0.0354088	0.0343975	0.0322389	0.0403295	0.0400115	0.0445944	0.0432412	0.0432278	0.0354224	0.0472061	0.0335887	0.03594	0.0412937	0.0427268
MMP2	1	0.0391913	0.0381574	0.0364944	0.0370723	0.0374517	0.0389128	0.038406	0.03556	0.033908	0.0370382	0.0418495	0.0361519	0.0392899	0.0349696	0.038001
MMP7	1	0.0458377	0.0343618	0.0354862	0.0370428	0.0410393	0.0419118	0.0505269	0.04225	0.124207	0.0457469	0.0438374	0.0337903	0.0356491	0.0445242	0.0373751
MMP9	1	0.0430399	0.0332413	0.0331918	0.0356105	0.0363583	0.0428435	0.040642	0.0430774	0.0369345	0.0356969	0.0514163	0.0362538	0.0384463	0.0387936	0.0404808
MRPL19	1	0.0570532	0.0307225	0.0329713	0.0660781	0.322145	0.035324	0.0966798	0.0408573	0.729801	0.0761553	0.0321434	0.0463746	0.0462973	0.0400209	0.0346846
MSH2	1	0.0458049	0.0346004	0.0403696	0.0533531	0.138594	0.0418932	0.0770809	0.0448031	0.273301	0.0504369	0.0277503	0.0671671	0.0416148	0.0359955	0.0329859
MSX2	1	0.20374	0.0313899	0.0372769	0.0487892	0.0883047	0.0306288	0.0758852	0.0453442	0.416932	0.0492503	0.0236343	0.0395899	0.0410013	0.0359176	0.0330544
MTOR	1	0.0471809	0.0364857	0.0492697	0.0679822	0.229882	0.0342266	0.0806652	0.0431403	0.771259	0.0657594	0.0256734	0.117974	0.0493424	0.0348217	0.0318867
MUC1	1	0.0548127	0.0306419	0.0418291	0.0511091	0.27429	0.0380313	0.0868455	0.0436215	0.833471	0.0434391	0.0245364	0.0569574	0.0464259	0.0325388	0.0329417
MYB	1	0.0431655	0.0332106	0.0316523	0.0514279	0.100775	0.0375599	0.0781255	0.0447058	0.394553	0.0575137	0.0365633	0.28826	0.056585	0.0373129	0.0306974
MYBBP1A	1	0.0380464	0.0346339	0.0491108	0.0496422	0.224936	0.0392546	0.0647891	0.0501032	0.927118	0.0756286	0.0296008	0.0340635	0.0357486	0.0389406	0.0346445
MYC	1	0.272353	0.0312539	0.0366777	0.0757556	0.271227	0.0311907	0.161819	0.0466714	0.765957	0.0704564	0.019315	0.048616	0.0417203	0.0342351	0.0297242
MYO7A	1	0.0391195	0.0315396	0.0389756	0.0384294	0.0375137	0.034486	0.0387564	0.0334494	0.0417971	0.0364251	0.0331427	0.0424836	0.0380745	0.0369658	0.0320725
NCAM1	1	0.0388035	0.0338581	0.0390453	0.0374143	0.0432915	0.0398713	0.0405592	0.042357	0.035157	0.0405769	0.0390037	0.0352154	0.0315632	0.0403396	0.0398062
NCOA3	1	0.34263	0.0346053	0.03336	0.0540042	0.102539	0.0312059	0.0780282	0.039305	0.551538	0.0633764	0.0248533	0.0584196	0.0406532	0.0339012	0.0287937
NCOR1	1	0.0319048	0.0360989	0.0343491	0.0585053	0.090539	0.0321877	0.0595068	0.0339725	0.222967	0.0588157	0.0293767	0.481493	0.113624	0.0334095	0.0299762
NDRG1	1	0.195383	0.0339048	0.0352829	0.0636926	0.0644999	0.0338018	0.0860671	0.0412015	0.380305	0.0714746	0.0276372	0.400107	0.0527488	0.0325441	0.0340265
NELFB	1	0.0735396	0.0457732	0.041187	0.0369958	0.0478043	0.0558491	0.0502278	0.0543563	0.112411	0.0432266	0.0599886	0.0375152	0.0394563	0.042923	0.0483998
NF1	1	0.0299197	0.0391303	0.0456879	0.0662384	0.114016	0.0382222	0.0564605	0.0407695	0.220779	0.0408504	0.029613	0.110226	0.0412589	0.0338456	0.0347215
NF2	1	0.0378191	0.035665	0.0427326	0.054192	0.231786	0.0353018	0.0850141	0.0405688	0.766596	0.0643179	0.0245142	0.0976308	0.0448644	0.0321077	0.0315163
NFKB1	1	0.34168	0.0395585	0.0382379	0.0506546	0.188641	0.0383696	0.147158	0.0426211	0.709281	0.0671757	0.0286301	0.0477529	0.048527	0.0366021	0.0306835
NFKBIA	1	0.0372522	0.0338089	0.0386794	0.0402617	0.231983	0.0359897	0.0819412	0.0431767	0.894185	0.0656171	0.0259728	0.0443983	0.0425985	0.0332042	0.036007
NOTCH1	1	0.0386743	0.0355268	0.0362747	0.0517084	0.121804	0.0327362	0.0654068	0.0405493	0.352219	0.0588081	0.0292414	0.352224	0.0777123	0.0324425	0.0313662
NOTCH2	1	0.0376152	0.0379289	0.0414175	0.040818	0.0442372	0.0383542	0.0431256	0.0416458	0.0386106	0.0364626	0.0384607	0.0520028	0.0367375	0.0320169	0.0353654
NR2F1	1	0.058172	0.0337455	0.0336496	0.0566259	0.146712	0.0341241	0.0765405	0.0408676	0.740831	0.0463323	0.0320989	0.0372087	0.0468942	0.0381785	0.0372281
NR3C1	1	0.223253	0.0352544	0.0362808	0.0685405	0.114922	0.0335761	0.090951	0.0398987	0.710434	0.0534442	0.0245045	0.0898884	0.0407553	0.0355431	0.0316032
NR4A1	1	0.134409	0.0354399	0.036515	0.0559892	0.176509	0.0353721	0.0826294	0.0431481	0.679381	0.0532362	0.0256386	0.0480616	0.0406385	0.0370298	0.0335756
NRAS	1	0.0712214	0.036621	0.0343069	0.0514634	0.195799	0.0440894	0.11995	0.0573745	0.204459	0.0551562	0.0325703	0.394991	0.495494	0.0365316	0.0299359
NRG1	1	0.0303493	0.0367279	0.0344217	0.0452308	0.0385335	0.0311658	0.0405884	0.030924	0.223111	0.0439116	0.0304605	0.304924	0.0617484	0.0348772	0.0298956
NRXN1	1	0.0357231	0.035735	0.0396806	0.0366424	0.0405648	0.0361644	0.0424068	0.0353133	0.0460765	0.0370803	0.0370106	0.0461781	0.0403268	0.0329427	0.035625
NTRK2	1	0.0307111	0.0357402	0.0344446	0.0410931	0.0443894	0.0301838	0.0419969	0.0337334	0.255901	0.0491116	0.0316991	0.376912	0.0666343	0.0302925	0.0326524
NTRK3	1	0.0368546	0.034056	0.0398337	0.0415494	0.0485639	0.0382334	0.0549576	0.0431361	0.280252	0.0452425	0.0337984	0.0902818	0.042589	0.0347932	0.0348889
PALB2	1	0.0416763	0.0318767	0.0366143	0.0402187	0.054452	0.0363499	0.0484528	0.0423649	0.136821	0.0420568	0.0406089	0.0400548	0.0395137	0.0363627	0.0364565
PARP1	1	0.264984	0.0305166	0.0346172	0.0602095	0.142191	0.0313292	0.0867466	0.0390542	0.704751	0.0559941	0.0238141	0.059797	0.0410632	0.0349797	0.0283118
PAWR	1	0.0472986	0.0334342	0.0305462	0.0601372	0.133518	0.0322051	0.093871	0.0405309	0.74251	0.0613482	0.033083	0.0583432	0.0412338	0.0377101	0.0294972
PBRM1	1	0.041487	0.0370927	0.0300178	0.0511042	0.1299	0.0411972	0.0647042	0.0454674	0.770494	0.0505085	0.0326624	0.0386037	0.0437582	0.0402878	0.0368951
PCNA	1	0.324963	0.0333183	0.0374517	0.0936868	0.179167	0.0357137	0.177135	0.043196	0.620059	0.0777843	0.0241982	0.0413763	0.044026	0.0336872	0.0326389
PDE6B	1	0.341235	0.117376	0.0819679	0.1577	0.078368	0.46344	0.126225	0.138432	0.311569	0.0598831	0.503713	0.127675	0.110161	0.296849	0.370535
PDGFRA	1	0.246445	0.0352345	0.0388641	0.0713433	0.111894	0.0354525	0.0803328	0.0383169	0.686533	0.049691	0.0249067	0.0455201	0.0395985	0.0363555	0.0308527
PGR	1	0.172437	0.0353872	0.0365745	0.0568266	0.110441	0.0337139	0.0763793	0.0392043	0.653939	0.0575002	0.0268498	0.0508289	0.0406666	0.0360012	0.0301869
PHF6	1	0.0430736	0.047142	0.0384444	0.0579662	0.16147	0.0361862	0.0591272	0.0426884	0.828929	0.0591739	0.0360244	0.0394762	0.0371962	0.0366527	0.0335427
PIK3CA	1	0.0310865	0.0336329	0.0399868	0.0447796	0.122048	0.0355974	0.0687745	0.0387681	0.61764	0.0527932	0.0297125	0.200086	0.0400981	0.0340335	0.029146
PIK3R1	1	0.0327981	0.0335086	0.0327161	0.040366	0.0666269	0.0365072	0.0603942	0.040421	0.245016	0.0474125	0.035125	0.42146	0.128064	0.035303	0.0339579
PLA2G2A	1	0.0400125	0.0368041	0.0434453	0.0385467	0.0422306	0.0447902	0.0568812	0.0456253	0.155466	0.0482593	0.0495905	0.0402377	0.0360909	0.0436747	0.0392083
PLA2G7	1	0.031537	0.0282182	0.0267002	0.562643	0.0872543	0.0257614	0.0542561	0.039628	0.0502736	0.112158	0.0514609	0.0408781	0.0374483	0.0375096	0.0336972
PLAU	1	0.0425057	0.0342877	0.0346657	0.0385977	0.0432845	0.0380487	0.0561588	0.0438452	0.12523	0.0506043	0.0508068	0.0327884	0.0388747	0.0379341	0.0406503
PLAUR	1	0.0337709	0.0393543	0.0413038	0.0396465	0.0553821	0.041004	0.0486384	0.0429529	0.0340851	0.0379832	0.0373214	0.0411735	0.0382695	0.0338007	0.036011
PLCG1	1	0.0282416	0.0324368	0.0376755	0.0457565	0.0633075	0.0300588	0.0640751	0.040365	0.689044	0.0485039	0.0267725	0.280797	0.0783332	0.0359576	0.0298502
PMS2	1	0.046051	0.0328386	0.0431297	0.0515518	0.125745	0.0341208	0.0623831	0.0385661	0.659822	0.0660123	0.0254945	0.0403201	0.0413156	0.0341595	0.0300279
POLQ	1	0.499646	0.274886	0.175495	0.832736	0.809253	0.481116	0.327901	0.188196	0.237395	0.696915	0.493315	0.173557	0.0703475	0.29005	0.130357
PPARA	1	0.0339793	0.0377722	0.0388366	0.054084	0.0641111	0.0343825	0.0557523	0.0402624	0.850874	0.0781849	0.0278391	0.0754364	0.0423627	0.0392186	0.0348626
PPARG	1	0.0458678	0.0316413	0.0437169	0.0555971	0.189649	0.0345019	0.0723247	0.0437473	0.861341	0.0853493	0.024789	0.0882986	0.0430318	0.0305085	0.0321745
PPM1D	1	0.0648573	0.0376281	0.0421814	0.0381289	0.125839	0.0490966	0.0757069	0.0477854	0.782911	0.0622909	0.0458889	0.0385683	0.0456054	0.0428055	0.0376882
PRDM1	1	0.0409337	0.0375987	0.0378677	0.0473602	0.0759195	0.0378702	0.0574971	0.040819	0.712917	0.0413428	0.0338103	0.0416716	0.0405563	0.0366485	0.0364182
PRKCA	1	0.0387186	0.035965	0.0354996	0.0405488	0.0807356	0.0373248	0.0580587	0.0414863	0.251828	0.0384565	0.0304204	0.14839	0.0405324	0.0334399	0.0322448
PRLR	1	0.0540587	0.0342805	0.0350393	0.041815	0.101575	0.0357184	0.0733419	0.0441461	0.751488	0.0496956	0.0375007	0.0416487	0.0406164	0.0382883	0.0367116
PSD4	1	0.157785	0.0584194	0.0511157	0.045507	0.242594	0.286859	0.0665443	0.0500893	0.126183	0.0508694	0.349066	0.0667125	0.0547472	0.152499	0.274237
PSMB5	1	0.0512645	0.0386317	0.0388884	0.0441106	0.163	0.0466159	0.0802314	0.0478284	0.871344	0.0501083	0.0380632	0.039132	0.0385342	0.0386249	0.0409075
PSMC4	1	0.339524	0.0355575	0.0288721	0.0888736	0.156458	0.0384604	0.185803	0.0548189	0.648621	0.0769735	0.030387	0.0342629	0.049036	0.0363106	0.03604
PSMD9	1	0.0527148	0.0376716	0.0369433	0.049409	0.192935	0.036827	0.11121	0.0495367	0.19599	0.0664424	0.0302716	0.0401455	0.0396189	0.0384088	0.0363697
PTEN	1	0.0340234	0.0334781	0.0355001	0.043351	0.113863	0.0392294	0.0773691	0.0462032	0.135119	0.0441198	0.0274106	0.0922103	0.0783304	0.0324631	0.0376549
PTGS1	1	0.282437	0.130233	0.101706	0.450665	0.273564	0.371318	0.141689	0.122003	0.243681	0.0939712	0.576396	0.126919	0.104844	0.238229	0.61094
PTGS2	1	0.0389715	0.0352327	0.0332462	0.0348296	0.0590923	0.0357493	0.0464287	0.0407309	0.732785	0.0443184	0.033072	0.0335694	0.0432943	0.0376845	0.0392525
PTHLH	1	0.0661303	0.0354632	0.0357257	0.0440024	0.0432316	0.0446746	0.056546	0.0567478	0.377565	0.0595537	0.0861843	0.0450163	0.0360567	0.0524516	0.0487341
PTPRD	1	0.0376565	0.0381191	0.0363747	0.0362825	0.0392186	0.0376185	0.0391236	0.0411294	0.0407301	0.0371122	0.0361055	0.0551545	0.0399259	0.0355205	0.0367154
PUM1	1	0.0503289	0.0561135	0.0440191	0.0855503	0.199972	0.0542085	0.0781082	0.0599635	0.805515	0.0510089	0.0527978	0.15563	0.0499694	0.0445147	0.0461022
RAC1	1	0.0461831	0.0354677	0.0373693	0.0421367	0.122792	0.0411693	0.0814915	0.0487741	0.110207	0.0379951	0.0302208	0.037176	0.0390702	0.0366652	0.0335501
RB1	1	0.244528	0.0347322	0.0401431	0.0659513	0.135869	0.0357478	0.0857471	0.0396723	0.623991	0.0685798	0.0244643	0.0572313	0.0461369	0.031965	0.0301419
REEP5	1	0.0541988	0.0455108	0.0416342	0.0394129	0.050488	0.0608015	0.0536981	0.0628467	0.145492	0.0377436	0.0646499	0.0466941	0.0368378	0.0463084	0.0459559
RET	1	0.0409633	0.0380115	0.0369612	0.0480459	0.124127	0.0371968	0.0593651	0.0381815	0.831383	0.0487931	0.0274959	0.0556283	0.0406912	0.0330144	0.0365767
RGS16	1	0.038726	0.0336965	0.0316946	0.0482435	0.0497172	0.0355049	0.0622468	0.0493702	0.562204	0.112989	0.0323492	0.0356823	0.0377272	0.0358891	0.0345236
RHOA	1	0.0385166	0.0354361	0.0358924	0.0467412	0.137513	0.0450899	0.0665851	0.045479	0.157347	0.0409868	0.0267067	0.0568616	0.0675035	0.0347062	0.0370559
RNF34	1	0.0552426	0.0359011	0.0374931	0.0526499	0.121741	0.0351675	0.0651417	0.0382838	0.504826	0.0524348	0.0238619	0.0380868	0.0439235	0.0344836	0.0303825
RPP38	1	0.0389892	0.0367682	0.0382422	0.0467153	0.0648344	0.0371428	0.0478167	0.0431648	0.100428	0.0384163	0.0295112	0.0382911	0.0407779	0.0350641	0.0326056
RPS14	1	0.0589556	0.034392	0.0370635	0.0825239	0.428745	0.0397021	0.112434	0.0447408	0.846793	0.0659511	0.0272086	0.0393987	0.0430493	0.0348449	0.031722
RPS6KB1	1	0.0351393	0.0346641	0.0363691	0.0369241	0.156566	0.0415687	0.0662936	0.0451318	0.72889	0.0441242	0.0358584	0.0458067	0.0373832	0.0361477	0.0389303
RUNX1	1	0.268655	0.036701	0.0356934	0.0679119	0.049142	0.0284202	0.0640996	0.037874	0.485037	0.0620908	0.0254801	0.296812	0.0451846	0.0339384	0.0323872
RUNX2	1	0.224943	0.0316449	0.0423417	0.0649653	0.0639955	0.0339131	0.0569293	0.0402311	0.563243	0.0475886	0.0257564	0.182122	0.0396535	0.0354213	0.026893
S100A6	1	0.0511636	0.0346079	0.0369622	0.0448921	0.101665	0.037873	0.0668925	0.0484483	0.16104	0.0393432	0.0303103	0.0450675	0.0446082	0.0338699	0.0334739
SALL4	1	0.371	0.0460474	0.0642147	0.119954	0.413051	0.486336	0.214577	0.132022	0.227298	0.0941619	0.548715	0.167133	0.0559439	0.208831	0.438443
SCGB2A2	1	0.0361299	0.0448656	0.0528229	0.51601	0.0450709	0.0346374	0.056044	0.0581629	0.0335633	0.0251393	0.199228	0.0446201	0.0395003	0.0369382	0.062399
SELPLG	1	0.0678847	0.0422829	0.0368041	0.0443088	0.0404806	0.0389466	0.0472782	0.0541079	0.280292	0.0568677	0.0951168	0.040337	0.0374335	0.0525922	0.0520144
SERPINF1	1	0.09381	0.0454971	0.0482542	0.0397734	0.043618	0.0743523	0.0626988	0.0775127	0.382407	0.0611145	0.138619	0.0559546	0.0413744	0.0668307	0.0708625
SETD2	1	0.0307666	0.031648	0.0455021	0.0406041	0.0703266	0.0364288	0.0508596	0.0381885	0.658628	0.052222	0.0295649	0.0429401	0.0424774	0.0360457	0.0328622
SF3A1	1	0.121517	0.0379592	0.0454657	0.0449863	0.148988	0.040342	0.0960463	0.0514146	0.144589	0.0431146	0.0269405	0.0373766	0.0310693	0.0390639	0.0321754
SF3B1	1	0.0367299	0.0351153	0.0531534	0.0464622	0.158413	0.0396889	0.067716	0.047308	0.880846	0.0690896	0.026304	0.0531678	0.0404763	0.0343407	0.0339059
SGK1	1	0.0476923	0.0340257	0.0360448	0.0513188	0.0614459	0.041675	0.0768057	0.0464931	0.96737	0.054206	0.030878	0.0376512	0.0433033	0.0357479	0.0375603
SLC22A3	1	0.104947	0.0377957	0.0330879	0.0362982	0.0452254	0.0713398	0.0598501	0.0750253	0.462724	0.0429997	0.146106	0.130524	0.0377841	0.0659376	0.0647968
SMAD2	1	0.0383631	0.0333167	0.0384603	0.0628644	0.178906	0.0352581	0.0930037	0.0389661	0.803164	0.0601402	0.023846	0.167792	0.051022	0.034942	0.0302818
SMAD3	1	0.223605	0.0341716	0.0385409	0.064406	0.133665	0.0353513	0.116583	0.0444855	0.746558	0.0590059	0.0241631	0.12233	0.0402032	0.0331182	0.0329028
SMAD4	1	0.211676	0.034423	0.0371185	0.0581579	0.0870186	0.035298	0.0868012	0.0435085	0.716323	0.0527357	0.0269193	0.0538596	0.0409275	0.0344281	0.0329707
SMARCA4	1	0.0283812	0.0318454	0.0355808	0.0500295	0.064962	0.0350282	0.079495	0.0397531	0.358485	0.0607828	0.0307508	0.527501	0.116431	0.0329492	0.0317939
SMARCD1	1	0.0431343	0.034549	0.0433502	0.0558321	0.225884	0.0369438	0.0731701	0.0411928	0.801924	0.0517713	0.0222551	0.0459819	0.0438918	0.0337782	0.0353867
SMOX	1	0.05916	0.0370933	0.0431518	0.0464959	0.0428243	0.0415797	0.0560206	0.0496526	0.654675	0.0560444	0.0559999	0.0602504	0.044293	0.0425719	0.0430043
SMURF2	1	0.154832	0.0322526	0.0364899	0.0392991	0.105782	0.0355562	0.0858927	0.0459368	0.247242	0.0381315	0.0321104	0.0446373	0.0392228	0.0386224	0.0312161
SNAI1	1	0.062587	0.0336548	0.0390351	0.0464741	0.367831	0.0369033	0.0835526	0.0479043	0.919137	0.0803508	0.0274416	0.0364135	0.0424712	0.035762	0.0336562
SNAI2	1	0.0372456	0.0366594	0.0417327	0.0428405	0.105154	0.0300184	0.0612937	0.0402146	0.612379	0.0532598	0.0252931	0.0431349	0.0424388	0.033379	0.0325793
SOAT1	1	0.383765	0.0297456	0.0303295	0.0674316	0.113234	0.0301972	0.144991	0.048784	0.603279	0.0880884	0.0345344	0.0409729	0.0463109	0.0417948	0.0345132
SOCS1	1	0.0449149	0.0361609	0.0382033	0.0428443	0.268963	0.0371102	0.092296	0.0410047	0.708075	0.0491489	0.0242842	0.0396994	0.0406986	0.035392	0.0297383
SOCS3	1	0.0590198	0.0326595	0.0292898	0.0402422	0.175811	0.0412042	0.0994511	0.0472746	0.432699	0.0510949	0.0352453	0.0307144	0.0467699	0.0366171	0.0404996
SP1	1	0.459731	0.0338969	0.0318051	0.060486	0.108178	0.0379769	0.100183	0.0446925	0.574081	0.0636503	0.0204367	0.0465356	0.0505162	0.0350671	0.0302055
SP3	1	0.0364243	0.036687	0.0420423	0.0339075	0.0722427	0.0426656	0.0563073	0.0412099	0.769531	0.0540656	0.031736	0.0433924	0.0423008	0.0381481	0.0397705
SP4	1	0.490528	0.247348	0.0797089	0.26994	0.337896	0.469977	0.172378	0.282184	0.309006	0.146619	0.559215	0.251794	0.158792	0.401231	0.528288
SPAG9	1	0.03886	0.0360499	0.0410144	0.0335709	0.0978929	0.0422477	0.0654852	0.055604	0.351907	0.0368822	0.0466412	0.0408719	0.039686	0.0468338	0.0429144
SPARC	1	0.0447907	0.0364648	0.0401572	0.0372708	0.062497	0.037458	0.0612533	0.0425219	0.0589245	0.0371358	0.0320441	0.0383206	0.0378079	0.0373707	0.036467
SPDEF	1	0.229464	0.0366385	0.0440111	0.0685896	0.105815	0.0321829	0.0608667	0.0429511	0.65716	0.0595658	0.0314894	0.034903	0.0445163	0.0372254	0.0300259
SPEN	1	0.0366362	0.0347701	0.0317053	0.0416158	0.0719765	0.0368092	0.0613601	0.0401499	0.701859	0.0539227	0.0285609	0.0511888	0.0433132	0.0343662	0.032549
SQSTM1	1	0.0520964	0.0363186	0.0352621	0.0485001	0.196311	0.0376623	0.0850044	0.041806	0.812118	0.0525284	0.0282447	0.0616427	0.0435854	0.0358516	0.0324108
SRC	1	0.0336294	0.0332417	0.0367955	0.0536914	0.0933385	0.0341192	0.0693467	0.0395558	0.390719	0.0554203	0.0304209	0.56026	0.204826	0.0319815	0.0302703
SREBF1	1	0.0488759	0.0356624	0.0470767	0.0522382	0.146487	0.0329433	0.0745145	0.0423443	0.723361	0.0678527	0.0271208	0.0439002	0.0414784	0.0344859	0.0307919
SRSF5	1	0.0408541	0.0294023	0.0352777	0.0421075	0.202664	0.0344438	0.0965237	0.0453598	0.934018	0.068607	0.0322846	0.0519005	0.0494236	0.0388499	0.0363571
STAG2	1	0.0375431	0.0373175	0.0532217	0.0693354	0.129036	0.0348796	0.0624802	0.0394821	0.218741	0.0428848	0.0302923	0.154496	0.0398735	0.0342327	0.0318915
STAT3	1	0.0406323	0.0379167	0.0363914	0.0340867	0.0452006	0.0416844	0.0463707	0.0401765	0.0400635	0.0371568	0.0365686	0.0390219	0.0350816	0.0374468	0.0346204
STK11	1	0.0444007	0.0361651	0.0371362	0.0490675	0.0895468	0.0344453	0.104124	0.0483633	0.929398	0.0818684	0.0272532	0.0360476	0.040988	0.0366307	0.0334451
STS	1	0.0330539	0.0368163	0.0346599	0.0401582	0.0406824	0.0316943	0.0366446	0.0353346	0.0393963	0.0415262	0.0308998	0.0847932	0.039943	0.035326	0.0357536
SYK	1	0.0381521	0.0355471	0.0441301	0.0631994	0.120955	0.0345779	0.0592454	0.0392594	0.765127	0.0755342	0.0261369	0.21175	0.0630524	0.0373509	0.0295608
SYT1	1	0.0350302	0.0337228	0.0413378	0.04187	0.0618036	0.0370437	0.0479883	0.0413663	0.0794838	0.0419551	0.0282948	0.0865893	0.0429745	0.0345384	0.0305739
TBL1XR1	1	0.0387137	0.0360179	0.0386613	0.038713	0.0436012	0.0395804	0.0490995	0.0449556	0.923445	0.0496779	0.0368891	0.0398631	0.0381593	0.037786	0.0348287
TBX3	1	0.0426343	0.0400526	0.0356132	0.044604	0.0912475	0.039642	0.0644222	0.0478185	0.813063	0.085252	0.0408961	0.0313581	0.0409634	0.0393672	0.0383433
TCF12	1	0.0475636	0.0337683	0.0377418	0.051496	0.0537768	0.0305598	0.048411	0.0385801	0.346144	0.0513647	0.0322212	0.29393	0.0772918	0.0314364	0.0301703
TERT	1	0.0477729	0.0378293	0.0354517	0.0742547	0.185863	0.0294074	0.0833995	0.0382835	0.835109	0.0581561	0.0249065	0.0506714	0.0466637	0.034788	0.0289932
TF	1	0.0431829	0.0368648	0.0382016	0.0396558	0.0365017	0.0408762	0.0441999	0.0441871	0.046578	0.0381832	0.0465277	0.0395465	0.0375496	0.0387266	0.0409076
TFAP2A	1	0.032908	0.0320556	0.0404674	0.0451637	0.0838368	0.0332177	0.061362	0.0366564	0.810974	0.0572196	0.0273505	0.189375	0.0721909	0.0331858	0.0316739
TFRC	1	0.162502	0.0326572	0.039231	0.0594222	0.187258	0.035109	0.0713952	0.0388132	0.664876	0.0537288	0.0220991	0.0459968	0.0378918	0.0346094	0.0301126
THBS1	1	0.0348758	0.0330578	0.0375286	0.0467555	0.0912451	0.0352392	0.0504767	0.0404662	0.121513	0.0410959	0.0245058	0.043179	0.0394862	0.0365694	0.0300489
THRSP	1	0.384238	0.174178	0.108408	0.0710994	0.306195	0.459309	0.125287	0.22968	0.32118	0.234863	0.569365	0.13871	0.133219	0.23472	0.502265
TIMP2	1	0.0383575	0.038036	0.0393035	0.0383663	0.0380538	0.034308	0.0414363	0.0397364	0.0411295	0.0374929	0.0370097	0.0400616	0.03951	0.035487	0.0330965
TOP2A	1	0.0371166	0.0359365	0.0399512	0.0353973	0.118136	0.0411985	0.068242	0.0437797	0.893959	0.0484839	0.0334682	0.0374298	0.0362183	0.0392212	0.0352235
TP53	1	0.208209	0.0336221	0.0336315	0.0592976	0.142909	0.0347872	0.0883585	0.0429683	0.744689	0.0688503	0.0279742	0.0619724	0.0399214	0.0350055	0.0275255
TP63	1	0.0315653	0.0298188	0.0387797	0.0477264	0.0400742	0.0311135	0.0421384	0.0327745	0.114681	0.0465643	0.0297243	0.568528	0.156636	0.0326498	0.0330169
TSC1	1	0.0467952	0.0311959	0.0327029	0.0595836	0.104362	0.0312234	0.0935751	0.0460524	0.971595	0.0689728	0.0355913	0.0553173	0.0498127	0.0400815	0.0307534
TYR	1	0.0426982	0.0320475	0.0373094	0.0375997	0.0368424	0.0417335	0.0403222	0.039172	0.0399052	0.0386963	0.0463507	0.0361778	0.0332204	0.0413522	0.0390366
UBASH3B	1	0.288778	0.0379226	0.0386339	0.0477494	0.0921794	0.0384519	0.0769102	0.0469718	0.608669	0.059648	0.0335206	0.0393562	0.0388571	0.0375478	0.0357817
UBR5	1	0.0479557	0.0371843	0.035778	0.0448061	0.152846	0.0415002	0.0730133	0.0445435	0.803466	0.0390939	0.0300888	0.0653361	0.0397801	0.0393976	0.0348952
UCP1	1	0.0361029	0.0307839	0.0349242	0.448039	0.146461	0.0262866	0.0485912	0.0374832	0.0489128	0.215388	0.0417729	0.0402915	0.0433087	0.0399568	0.0299037
UCP2	1	0.277149	0.0645726	0.0890119	0.0467402	0.411977	0.436012	0.0844788	0.139245	0.228262	0.123568	0.330933	0.056622	0.0903274	0.0511888	0.2627
USP4	1	0.0459535	0.0405401	0.0419276	0.0442912	0.102735	0.0445206	0.0660646	0.0471483	0.235632	0.0499752	0.037716	0.0499867	0.0415664	0.0347338	0.0349071
VDR	1	0.428781	0.0343479	0.034603	0.0546677	0.0680463	0.0397484	0.0955344	0.0495011	0.61137	0.061452	0.0219417	0.0679042	0.0364088	0.0349711	0.0323957
VEGFA	1	0.0510193	0.0368486	0.0313964	0.0283299	0.0358404	0.047834	0.0445632	0.0388528	0.0374005	0.0420889	0.0470885	0.0310862	0.0345915	0.0424674	0.0436329
VEGFC	1	0.511089	0.0784274	0.055405	0.72026	0.620628	0.111445	0.840126	0.155334	0.106153	0.944491	0.174846	0.140353	0.9666	0.148649	0.161324
VIM	1	0.349931	0.0339685	0.0352366	0.0589714	0.165914	0.0373111	0.145988	0.0503575	0.6561	0.0533959	0.0254027	0.0415283	0.0422872	0.0351419	0.0338364
WT1	1	0.0497571	0.0333516	0.0433581	0.0350594	0.0495087	0.0373888	0.0651189	0.0449331	0.925589	0.0485212	0.0366724	0.0377307	0.0447945	0.0364585	0.0392349
WWC1	1	0.0458528	0.0353663	0.0303287	0.0453768	0.122923	0.0332963	0.07664	0.0452501	0.562218	0.048653	0.0294258	0.0929099	0.0434033	0.0354819	0.0331653
WWOX	1	0.0312321	0.0347447	0.034937	0.0454615	0.0387126	0.0324688	0.0442191	0.0344525	0.284459	0.0473076	0.0332091	0.39382	0.0605659	0.0348022	0.0325553
XRCC5	1	0.420023	0.0322481	0.034274	0.10549	0.197869	0.0339731	0.218144	0.0484419	0.581413	0.140933	0.0279073	0.0547778	0.048436	0.0400303	0.0340457
ZMYM3	1	0.0474621	0.0363819	0.0374854	0.0534048	0.144495	0.0463824	0.098327	0.0545249	0.82371	0.059948	0.0431473	0.0307655	0.04436	0.0421193	0.0394914
ACTR10	0	0.0441678	0.0330841	0.0300153	0.0408991	0.076898	0.038361	0.0555261	0.0414522	0.685903	0.0367471	0.0379361	0.0352896	0.0400101	0.0392812	0.0337385
ACTR3C	0	0.122368	0.0357475	0.0465904	0.117063	0.295884	0.320465	0.0524722	0.0640693	0.062494	0.034377	0.399204	0.0433328	0.0369467	0.0416855	0.054083
ACTR5	0	0.0428422	0.0343072	0.0348265	0.0409095	0.0663861	0.0367031	0.0532956	0.0427315	0.115146	0.043634	0.0349876	0.0425666	0.041939	0.0364501	0.0361371
ACTR8	0	0.464773	0.145031	0.0882634	0.193418	0.440259	0.489805	0.141147	0.150704	0.331424	0.172745	0.549026	0.195901	0.0507782	0.247536	0.374165
ADCK1	0	0.0607402	0.0550285	0.0399115	0.0381282	0.0338063	0.0479764	0.0430044	0.0586986	0.119577	0.0427224	0.0856112	0.0429501	0.0398879	0.0471504	0.0454643
AFTPH	0	0.0441752	0.0347307	0.0437761	0.053288	0.0748123	0.034777	0.0516162	0.0399969	0.300989	0.0499854	0.0305006	0.0507906	0.0407168	0.0326997	0.0360881
AKNAD1	0	0.0418832	0.0285253	0.032779	0.208679	0.241718	0.0757787	0.0423334	0.0383168	0.027772	0.106472	0.0788369	0.0365881	0.0404493	0.0418517	0.0441334
ARMC12	0	0.0723882	0.0397418	0.0472786	0.360162	0.114824	0.0681728	0.0380684	0.0460717	0.102865	0.0409001	0.237278	0.0455132	0.0522096	0.0429187	0.204786
ATP1B4	0	0.317911	0.155833	0.0821185	0.415038	0.269578	0.401426	0.137615	0.130756	0.266787	0.145905	0.568217	0.144305	0.109783	0.367533	0.517729
ATXN7L1	0	0.146316	0.0531894	0.0374431	0.21874	0.20846	0.328911	0.0590205	0.0442396	0.104	0.0323864	0.222877	0.0550974	0.0391582	0.0592574	0.0506308
B3GNT9	0	0.193074	0.0524367	0.0464128	0.115796	0.153067	0.297319	0.0761789	0.0755722	0.27441	0.0455989	0.382569	0.0522913	0.0882039	0.0961664	0.204436
BCL2L13	0	0.269495	0.039648	0.0383283	0.0532834	0.0830084	0.0381153	0.073608	0.0479945	0.421913	0.0554398	0.0313982	0.0472326	0.0392417	0.0387925	0.036556
BCL2L15	0	0.0691797	0.0465042	0.0467668	0.184216	0.0534539	0.0986606	0.0833688	0.0458412	0.141561	0.0689077	0.466	0.0426727	0.0625532	0.0612999	0.17272
BEND5	0	0.137994	0.255968	0.276296	0.138901	0.461604	0.418095	0.0625592	0.190077	0.325251	0.164681	0.539933	0.152165	0.0772563	0.306461	0.454826
BFAR	0	0.388278	0.350903	0.245246	0.26441	0.361472	0.467723	0.155492	0.340387	0.354226	0.283219	0.563826	0.236362	0.190765	0.391068	0.446359
BRICD5	0	0.0619519	0.0489996	0.0510694	0.0472739	0.0708482	0.0618976	0.0619736	0.0700679	0.441539	0.0440245	0.0560634	0.0444572	0.0647318	0.0469227	0.0471268
BTBD6	0	0.390801	0.141599	0.065773	0.198587	0.165035	0.465042	0.129892	0.229889	0.307219	0.0986535	0.536074	0.164698	0.113882	0.268395	0.452192
BTNL9	0	0.0711954	0.03396	0.0327262	0.0677854	0.0882176	0.10055	0.0645952	0.0437285	0.0918054	0.0860849	0.425299	0.0401495	0.0584906	0.0468158	0.222561
BUD13	0	0.050619	0.0363268	0.032267	0.0927325	0.100277	0.0368278	0.0568775	0.0456576	0.747579	0.0796896	0.0407957	0.0794604	0.0507117	0.0396228	0.0342872
C11orf58	0	0.140008	0.0415538	0.0294352	0.22438	0.280068	0.233996	0.0582823	0.0545164	0.121714	0.0555229	0.153008	0.0446244	0.0618814	0.047875	0.0893282
C19orf18	0	0.0485919	0.0351172	0.0357775	0.333157	0.123942	0.0481361	0.0721852	0.0533494	0.059703	0.201421	0.249654	0.0420053	0.0437707	0.0437797	0.113004
C19orf25	0	0.0406067	0.024286	0.0249719	0.230702	0.168142	0.0516087	0.0454233	0.0420918	0.0652136	0.103412	0.0634323	0.0501637	0.0318409	0.0399541	0.0446548
C1orf56	0	0.429592	0.0480152	0.0689208	0.13408	0.142833	0.46163	0.173469	0.184374	0.279568	0.163332	0.51397	0.176344	0.0488334	0.188142	0.345637
C3orf33	0	0.163757	0.0428893	0.0539603	0.175522	0.161084	0.299246	0.0382154	0.0652241	0.105207	0.0592579	0.317371	0.0621703	0.0649953	0.0505123	0.112343
C4orf3	0	0.0875929	0.0487672	0.0533603	0.0347464	0.0439118	0.109805	0.0529995	0.0976098	0.452223	0.0799565	0.174102	0.0647851	0.04174	0.0825231	0.0743978
C5orf15	0	0.173963	0.0537703	0.0451926	0.0305394	0.166595	0.327055	0.0598615	0.0850225	0.146238	0.0493753	0.437424	0.0506161	0.0637194	0.073262	0.3104
C6orf136	0	0.0395012	0.0246393	0.0253958	0.170722	0.264045	0.0642464	0.0405554	0.0346344	0.0553678	0.074209	0.0939772	0.0516217	0.0382264	0.0348147	0.0386742
C6orf58	0	0.0796241	0.055124	0.0508845	0.0852188	0.0910829	0.0390709	0.0680877	0.061716	0.750658	0.128468	0.0810128	0.182357	0.0564412	0.0586316	0.0411559
C9orf78	0	0.368479	0.168736	0.110474	0.197068	0.319444	0.447801	0.110473	0.25803	0.30813	0.115279	0.506434	0.0976689	0.132044	0.175719	0.434392
CALCOCO1	0	0.0528764	0.0303655	0.0312364	0.111871	0.248461	0.169599	0.049551	0.0385945	0.063685	0.0902524	0.125481	0.039957	0.0419892	0.039372	0.0580472
CCDC105	0	0.284123	0.0401728	0.0436698	0.108222	0.270539	0.207308	0.109733	0.0721359	0.228837	0.100491	0.535315	0.119599	0.0545971	0.115225	0.238242
CCDC107	0	0.0913682	0.0377575	0.0309124	0.0888849	0.223604	0.200599	0.0476922	0.0422409	0.100109	0.0573857	0.213304	0.0479455	0.0536173	0.0401573	0.120899
CCDC116	0	0.0297807	0.0285093	0.0285846	0.477338	0.0559838	0.0265909	0.0548968	0.0411057	0.0549168	0.25607	0.0474881	0.0499319	0.0386795	0.0390027	0.0343374
CCDC13	0	0.036255	0.0323897	0.0282547	0.417604	0.145281	0.0741419	0.0463943	0.0332572	0.055628	0.126634	0.0543424	0.032358	0.0476904	0.0377612	0.0477409
CCDC146	0	0.0453344	0.0314476	0.0289261	0.543304	0.159703	0.0915073	0.0408629	0.0402597	0.0401613	0.0647765	0.0396637	0.0305885	0.0443884	0.0342693	0.0376531
CCDC167	0	0.0880374	0.0451704	0.0549233	0.143859	0.236288	0.231174	0.0581879	0.0463473	0.105959	0.0792245	0.207677	0.0426199	0.0618309	0.061731	0.102467
CCDC61	0	0.0431763	0.0318873	0.0337261	0.0412955	0.0468168	0.0359703	0.0489614	0.0406574	0.614625	0.0460364	0.0364546	0.0332577	0.0389965	0.0405622	0.0355645
CCDC70	0	0.0391438	0.0349723	0.0406941	0.480469	0.0657077	0.0509223	0.0702124	0.0422041	0.0762256	0.369521	0.123358	0.0524293	0.0458227	0.0376664	0.059778
CCDC85C	0	0.0482428	0.0320119	0.0329817	0.0467333	0.173699	0.0343426	0.0690294	0.0419857	0.294459	0.0506971	0.0305601	0.0469247	0.0387171	0.0382252	0.0328499
CCNJL	0	0.0794909	0.0477702	0.0459434	0.0455585	0.036475	0.0462705	0.0630174	0.0598195	0.279817	0.0489003	0.0744179	0.0716203	0.0406868	0.0434323	0.0397544
CD164L2	0	0.0358881	0.027958	0.0271115	0.402046	0.139942	0.0381668	0.0465847	0.0410692	0.0347159	0.171313	0.0775381	0.040274	0.0391792	0.0421631	0.0468948
CDKL4	0	0.39289	0.127558	0.0828275	0.817377	0.163065	0.101603	0.0860072	0.082338	0.182823	0.318426	0.251699	0.0923304	0.076188	0.178568	0.0906436
CEP170B	0	0.0385093	0.0364522	0.0368203	0.0451414	0.0840751	0.0386709	0.0566729	0.0398249	0.715154	0.0448822	0.0342508	0.0428405	0.0414367	0.0374732	0.034809
CEP57L1	0	0.0859604	0.0341425	0.0349165	0.0607334	0.247498	0.295691	0.06316	0.0552966	0.142085	0.0629673	0.186842	0.0529246	0.059399	0.0509948	0.114115
CES4A	0	0.08639	0.0516882	0.0441594	0.133127	0.10774	0.0502083	0.0609853	0.0570435	0.737497	0.150607	0.0697423	0.0834838	0.0527799	0.0592318	0.0441298
CHP2	0	0.0384358	0.0279197	0.0319685	0.398863	0.0467787	0.0381013	0.0537053	0.0337124	0.0760995	0.100349	0.230282	0.0528633	0.041738	0.034434	0.0530351
CLDN20	0	0.0818674	0.0452865	0.0565214	0.151903	0.0714331	0.12711	0.0698154	0.0540363	0.079403	0.0894291	0.447665	0.0704106	0.0511629	0.0631862	0.25625
CLDN22	0	0.0970151	0.0485254	0.04005	0.0989389	0.0812927	0.122249	0.0664232	0.048345	0.136665	0.0360546	0.401346	0.0491911	0.0570864	0.0618762	0.308601
CMC4	0	0.466426	0.0748274	0.0921578	0.17179	0.217108	0.496593	0.227885	0.204502	0.264849	0.0781478	0.58193	0.204358	0.0754049	0.311853	0.496595
COQ10A	0	0.540204	0.124636	0.0618306	0.302642	0.528989	0.529578	0.203685	0.244692	0.270435	0.200291	0.572903	0.131112	0.108764	0.34149	0.484259
CPED1	0	0.273108	0.84216	0.0762876	0.552655	0.175924	0.0311796	0.0998068	0.0460956	0.0738635	0.043473	0.0377353	0.0725809	0.0524984	0.0441849	0.0402868
CPSF4L	0	0.035522	0.023056	0.0272193	0.445602	0.0833965	0.0256836	0.0477254	0.0371313	0.0805763	0.0745452	0.0685456	0.0422789	0.038208	0.0393355	0.0529458
CRIP3	0	0.0377299	0.0289644	0.025758	0.469253	0.0679059	0.0293932	0.0578103	0.0439142	0.0658039	0.107453	0.0657646	0.0382883	0.0372201	0.0418258	0.04436
CWF19L2	0	0.0411167	0.0378059	0.036288	0.287877	0.317367	0.118715	0.048816	0.0379262	0.0646554	0.134416	0.0603576	0.043873	0.0564789	0.0369015	0.052502
CXorf66	0	0.168811	0.07385	0.0680779	0.436611	0.0594901	0.148443	0.0813402	0.0659806	0.145418	0.0488614	0.485328	0.0739116	0.0622282	0.084166	0.22116
CYB561D1	0	0.189269	0.0452335	0.0520596	0.145064	0.136711	0.285696	0.0838603	0.0517767	0.137138	0.0397462	0.298499	0.040135	0.0724493	0.0581218	0.11049
CYP27C1	0	0.0320696	0.0388356	0.0428057	0.516614	0.10282	0.0479908	0.0544853	0.054769	0.0373744	0.14302	0.0854295	0.0490922	0.0414504	0.0331031	0.0438199
DCAF12	0	0.292253	0.11116	0.0546363	0.0762074	0.275119	0.361519	0.106936	0.0699366	0.232319	0.0495312	0.442233	0.0870993	0.0769382	0.111394	0.343057
DDTL	0	0.0382878	0.0292144	0.0311587	0.458843	0.0510122	0.0274045	0.0510272	0.0390213	0.0595423	0.271593	0.0540474	0.0434115	0.0397318	0.0389939	0.0374775
DDX53	0	0.279928	0.100631	0.0684818	0.193099	0.241816	0.429888	0.0891207	0.125326	0.283874	0.0623669	0.526673	0.163159	0.0980738	0.271068	0.414739
DDX55	0	0.0419986	0.0267548	0.0298199	0.161687	0.260747	0.118027	0.0389689	0.0408983	0.0395834	0.0825263	0.0706465	0.0363318	0.0380643	0.0390344	0.0490084
DEFB104A	0	0.113061	0.039789	0.0382688	0.0623794	0.0825052	0.117214	0.0628581	0.0406138	0.133791	0.0421583	0.539855	0.0516056	0.0733044	0.0772364	0.240521
DEFB127	0	0.0330571	0.0285176	0.0294531	0.491496	0.0723414	0.0277749	0.057798	0.0430827	0.0446711	0.209527	0.0738435	0.0453136	0.0370201	0.0391494	0.0421577
DHX35	0	0.0409718	0.034888	0.0327288	0.0326607	0.0462444	0.0383591	0.0506256	0.0466612	0.600468	0.0438492	0.0476604	0.0316545	0.0375765	0.0389759	0.0417579
DHX57	0	0.0408089	0.0285258	0.0269246	0.230841	0.295469	0.0562205	0.0377902	0.0424799	0.0371394	0.0871419	0.0369234	0.031622	0.0411815	0.0432361	0.0346748
DNAJC18	0	0.103365	0.0610717	0.0516628	0.61194	0.258776	0.212571	0.0853826	0.0572459	0.190943	0.101484	0.483764	0.105246	0.0798028	0.334846	0.34095
DQX1	0	0.424508	0.168826	0.114309	0.367652	0.520512	0.462091	0.160741	0.214139	0.272635	0.111004	0.62578	0.181951	0.086654	0.343065	0.60848
EIF4E1B	0	0.0350468	0.0229556	0.0245946	0.301176	0.152874	0.0539104	0.050337	0.0404016	0.0538923	0.0809583	0.0785364	0.0487885	0.0368847	0.0409252	0.0461798
ELOF1	0	0.147905	0.0449136	0.0401857	0.060679	0.181978	0.265944	0.0523476	0.064632	0.192788	0.0712563	0.310734	0.0528578	0.0747373	0.0601881	0.152661
EPDR1	0	0.0411218	0.0372795	0.0371544	0.035807	0.0406488	0.0396958	0.0345626	0.0382966	0.0380504	0.0402444	0.0498682	0.0326743	0.0385746	0.0408971	0.0391242
ETV3L	0	0.198867	0.0524751	0.0371846	0.0443471	0.21726	0.278115	0.0512632	0.0786296	0.159849	0.16537	0.594282	0.06806	0.0544536	0.0725294	0.336218
FAM118A	0	0.051069	0.0289737	0.0363751	0.262864	0.108325	0.120941	0.0569565	0.044996	0.0441022	0.0496674	0.229774	0.0451667	0.0410925	0.0359825	0.089514
FAM161B	0	0.0381308	0.024689	0.0255065	0.222106	0.224548	0.0927695	0.0391971	0.0352323	0.0355089	0.0880522	0.070444	0.0433385	0.0347798	0.0386275	0.0370031
FAM171A2	0	0.429326	0.11267	0.0797394	0.236693	0.24719	0.383892	0.082839	0.149026	0.264806	0.0727805	0.457255	0.106196	0.106965	0.161164	0.387588
FAM172A	0	0.144458	0.207697	0.115774	0.950417	0.6502	0.0282367	0.765998	0.0361773	0.0418045	0.850967	0.0591045	0.31943	0.187763	0.173913	0.0469197
FAM174A	0	0.292062	0.316243	0.202613	0.115529	0.386753	0.440437	0.119326	0.257665	0.362839	0.273722	0.507649	0.1284	0.138896	0.422602	0.447253
FAM187B	0	0.0440681	0.0346619	0.0360544	0.432818	0.0591793	0.0480075	0.0645731	0.0467219	0.0568434	0.127812	0.258715	0.0566767	0.0467426	0.0390416	0.0847097
FAM193A	0	0.110635	0.0444565	0.0392925	0.0516725	0.266809	0.271669	0.0518045	0.0508506	0.159668	0.0567046	0.230763	0.044354	0.0422804	0.0513458	0.247469
FAM214B	0	0.246811	0.267631	0.128657	0.495106	0.194329	0.181988	0.139248	0.0770714	0.211073	0.0548262	0.352843	0.114439	0.0866423	0.142244	0.373619
FBLL1	0	0.29823	0.125094	0.0713955	0.0879335	0.28089	0.328431	0.152773	0.150198	0.310518	0.158449	0.456927	0.120497	0.104444	0.253048	0.363422
FNDC9	0	0.0665503	0.0447551	0.0417929	0.140571	0.108288	0.1369	0.0719564	0.0510972	0.14343	0.045571	0.444913	0.0445158	0.0745235	0.119682	0.281276
FOXD4L6	0	0.230187	0.193551	0.163919	0.173368	0.171198	0.25187	0.205055	0.216132	0.285097	0.191579	0.57643	0.0650562	0.144134	0.244156	0.457036
FSD2	0	0.0316282	0.0389854	0.0370041	0.512487	0.0526218	0.0359992	0.0629471	0.042719	0.0582887	0.291362	0.133887	0.054177	0.0435825	0.0368006	0.0481485
GABPB2	0	0.322686	0.200766	0.0846459	0.384043	0.244331	0.382649	0.103584	0.203079	0.227496	0.11862	0.488175	0.146421	0.0737336	0.166722	0.31868
GLB1L	0	0.427045	0.375923	0.322831	0.18315	0.541532	0.553157	0.15265	0.34517	0.345394	0.0743459	0.611212	0.254273	0.19575	0.376872	0.588129
GLOD4	0	0.0469515	0.0524818	0.0503359	0.041272	0.135989	0.0596793	0.0701478	0.0575028	0.829047	0.0687829	0.0557018	0.0363545	0.0361407	0.0449475	0.0470603
GLT8D2	0	0.0630045	0.0625365	0.0471902	0.037808	0.0466803	0.064688	0.038597	0.0592158	0.176535	0.0354076	0.0829825	0.0528416	0.0378468	0.0477305	0.0621616
GNG8	0	0.394253	0.110458	0.0756244	0.0928122	0.30947	0.520932	0.122135	0.13074	0.237976	0.113793	0.583134	0.154191	0.0806136	0.2308	0.437838
GOLGA6B	0	0.0352472	0.0297319	0.0331177	0.42595	0.050496	0.028026	0.0639953	0.0358897	0.0457758	0.288265	0.0738936	0.0445629	0.0341215	0.0452957	0.0408312
GOLGA6C	0	0.0303169	0.026137	0.0266461	0.55551	0.0511247	0.0264422	0.0568521	0.0332565	0.0662736	0.266774	0.0554891	0.0434448	0.0462241	0.0356657	0.0331618
GOLGA6L9	0	0.0291183	0.0280012	0.0272414	0.574362	0.0574264	0.0226471	0.0557459	0.0352545	0.0523592	0.239509	0.0231944	0.0545763	0.0360929	0.0386038	0.0321305
GPATCH1	0	0.480383	0.297976	0.231769	0.316799	0.406188	0.487967	0.155092	0.321042	0.360517	0.202332	0.570934	0.233099	0.129414	0.387563	0.470055
GPATCH11	0	0.0365718	0.0247615	0.0262576	0.175406	0.272773	0.0360256	0.035708	0.0383929	0.0775659	0.0933888	0.0574267	0.0418927	0.0393233	0.0375419	0.0363442
GPBP1L1	0	0.466102	0.279388	0.136833	0.359056	0.462395	0.549542	0.184001	0.259612	0.326089	0.141376	0.543949	0.275496	0.188217	0.33925	0.424004
GPR155	0	0.151227	0.0467408	0.0447733	0.0668211	0.243739	0.314623	0.0667262	0.0625902	0.17166	0.0576838	0.338095	0.0796877	0.0545413	0.0580029	0.135018
GRAMD1A	0	0.410959	0.189289	0.112879	0.393086	0.436886	0.459259	0.143028	0.263656	0.306877	0.161945	0.559145	0.207271	0.122085	0.26437	0.578202
GRTP1	0	0.0386597	0.0278212	0.0271641	0.107317	0.207497	0.114171	0.0474312	0.039166	0.0551809	0.0939412	0.17844	0.035791	0.0414533	0.048571	0.10046
HAPLN3	0	0.199592	0.0515328	0.0607397	0.0765579	0.134797	0.273392	0.182491	0.186313	0.295647	0.352935	0.606831	0.149694	0.0552948	0.253243	0.509332
HDHD3	0	0.0649639	0.0386429	0.0390025	0.0501264	0.0688582	0.0524789	0.0769961	0.050862	0.662308	0.0585053	0.0692205	0.0345511	0.0365973	0.0542394	0.0503697
HIGD2B	0	0.0468144	0.0293835	0.0310795	0.0661523	0.305336	0.213657	0.041164	0.0379836	0.0398796	0.0640639	0.0724112	0.0381441	0.0407858	0.0416511	0.0450076
HNRNPA1L2	0	0.126182	0.0719252	0.0451899	0.0889908	0.119325	0.167763	0.0662862	0.0689767	0.233077	0.0219842	0.53912	0.0441494	0.0953637	0.10454	0.356952
HNRNPCL1	0	0.123677	0.0417968	0.0431559	0.0676319	0.0682457	0.0368555	0.0692097	0.0437187	0.788043	0.0648911	0.035747	0.0399449	0.0394094	0.0349917	0.0334298
HNRNPUL2	0	0.0815743	0.0409458	0.034628	0.0463179	0.150721	0.0416746	0.143783	0.0606185	0.389782	0.0580191	0.0309505	0.0331159	0.0395674	0.0381761	0.0301511
HSFX1	0	0.034056	0.0266313	0.0299953	0.525394	0.0465349	0.0265659	0.0571004	0.0381292	0.0458278	0.291452	0.0629377	0.0603495	0.031865	0.0348857	0.0334204
HSFX2	0	0.0319381	0.0274093	0.0287026	0.508971	0.0426318	0.0289844	0.0649594	0.037751	0.0551576	0.301248	0.0728006	0.0580493	0.0347632	0.036665	0.0336484
IGLL5	0	0.407836	0.0619438	0.066205	0.202054	0.150175	0.269435	0.147511	0.179814	0.334834	0.21777	0.625078	0.226647	0.0730415	0.427272	0.535286
INO80E	0	0.494238	0.391029	0.213861	0.343744	0.322842	0.534227	0.24094	0.428162	0.342272	0.172381	0.550568	0.301938	0.147084	0.420527	0.566988
IPCEF1	0	0.0372707	0.0387468	0.03643	0.0482311	0.044512	0.0318763	0.0377468	0.0380686	0.263225	0.0407413	0.0368026	0.104161	0.0466516	0.0390423	0.0353469
ITPRIPL1	0	0.253581	0.100244	0.0781425	0.178076	0.167926	0.366732	0.135019	0.135014	0.232555	0.101573	0.597491	0.130937	0.111952	0.269922	0.597338
KIAA2013	0	0.0667301	0.0361027	0.031476	0.0824192	0.21329	0.143698	0.056079	0.0408774	0.0861649	0.0538548	0.238854	0.0455134	0.0623669	0.0438981	0.118337
KLC4	0	0.0585099	0.0368756	0.0388528	0.0569534	0.0734389	0.0461533	0.0917703	0.0499715	0.858553	0.0718219	0.0479718	0.0394012	0.0430961	0.045716	0.0454711
KLHL25	0	0.0426026	0.0230537	0.0275824	0.175468	0.284701	0.0399745	0.041736	0.0388837	0.0495727	0.0861777	0.0795954	0.0471182	0.0406649	0.038452	0.0436865
KLHL26	0	0.0845998	0.0407872	0.0330334	0.0569501	0.229175	0.190124	0.04427	0.0482659	0.130996	0.073213	0.211995	0.0441523	0.0476928	0.0476788	0.119183
KNOP1	0	0.385319	0.030767	0.0288528	0.0590234	0.115346	0.0367538	0.11299	0.0483763	0.599237	0.0440201	0.0369518	0.0424386	0.0501368	0.0352128	0.0324401
KRTAP10-1	0	0.377858	0.0631173	0.0838269	0.119457	0.115687	0.205233	0.143068	0.150209	0.225118	0.377032	0.589087	0.173153	0.0652912	0.399726	0.487296
KRTAP10-10	0	0.491554	0.0568303	0.0646733	0.176851	0.108874	0.339889	0.230716	0.119809	0.278148	0.212086	0.602582	0.107725	0.0849031	0.312227	0.565878
KRTAP10-11	0	0.475869	0.0519004	0.0557744	0.216923	0.146009	0.374746	0.324261	0.214604	0.273573	0.233282	0.581121	0.214524	0.0814794	0.403088	0.56178
KRTAP10-3	0	0.414098	0.0511653	0.0513237	0.171976	0.13759	0.356516	0.22731	0.16479	0.32566	0.277514	0.593791	0.176738	0.0823195	0.388301	0.520042
KRTAP10-4	0	0.498468	0.0806431	0.0537621	0.325573	0.201716	0.369922	0.182175	0.136283	0.257463	0.287612	0.599896	0.139673	0.0590333	0.244987	0.630704
KRTAP10-5	0	0.527208	0.073222	0.125414	0.224252	0.308015	0.406347	0.273824	0.233155	0.303565	0.407784	0.571341	0.196611	0.0667236	0.360801	0.528817
KRTAP10-6	0	0.398916	0.0546908	0.0952363	0.194367	0.0585235	0.206202	0.152984	0.129852	0.241275	0.282941	0.646525	0.10097	0.0756427	0.368641	0.681859
KRTAP10-7	0	0.457033	0.0956797	0.0653502	0.236673	0.08007	0.332057	0.198257	0.172669	0.31556	0.200386	0.602232	0.16018	0.102097	0.406792	0.572794
KRTAP10-8	0	0.0180672	0.0324209	0.0325354	0.0428202	0.0745088	0.0467741	0.0988201	0.0517896	0.79263	0.0632554	0.0647293	0.342939	0.037271	0.0464799	0.0439942
KRTAP12-1	0	0.32356	0.0452145	0.0614314	0.105552	0.0682842	0.181823	0.140562	0.143479	0.22886	0.204849	0.601316	0.0524753	0.0822646	0.236135	0.478566
KRTAP12-2	0	0.349009	0.0505219	0.0646598	0.101289	0.10863	0.17072	0.142612	0.157958	0.26057	0.226182	0.587146	0.108334	0.0854059	0.262111	0.52132
KRTAP12-3	0	0.349886	0.0447307	0.0615698	0.114537	0.164905	0.192149	0.13976	0.214952	0.305174	0.262185	0.624112	0.139612	0.0989574	0.374388	0.537354
KRTAP13-2	0	0.248041	0.0762206	0.0768654	0.114473	0.189362	0.24402	0.127065	0.144145	0.30969	0.0677559	0.656652	0.103635	0.106719	0.359918	0.610363
KRTAP13-3	0	0.341894	0.0835947	0.074862	0.241812	0.116719	0.276637	0.124323	0.274258	0.274029	0.319225	0.609658	0.243976	0.0954396	0.361819	0.589678
KRTAP13-4	0	0.160313	0.0511535	0.061339	0.108002	0.152146	0.219657	0.269865	0.137524	0.255164	0.188557	0.650984	0.0990479	0.0899486	0.34453	0.637403
KRTAP15-1	0	0.131394	0.0822341	0.0922306	0.162974	0.27311	0.400595	0.171444	0.241387	0.303636	0.0662507	0.640575	0.198441	0.100652	0.394259	0.569525
KRTAP17-1	0	0.350961	0.0607341	0.0767979	0.0997258	0.118302	0.171669	0.120967	0.186255	0.28613	0.407403	0.614771	0.128289	0.0742833	0.438711	0.647284
KRTAP19-1	0	0.0678306	0.0433599	0.0398872	0.0366508	0.0336632	0.0508313	0.0485027	0.0530996	0.184147	0.0474536	0.069986	0.0499355	0.0367321	0.0464676	0.0480683
KRTAP19-2	0	0.320232	0.0539292	0.0530459	0.154982	0.129115	0.235016	0.170244	0.123342	0.256601	0.134076	0.629597	0.14415	0.0813748	0.186513	0.461655
KRTAP19-4	0	0.180587	0.0498881	0.0507997	0.178553	0.163738	0.170156	0.0895241	0.0701059	0.135718	0.0598629	0.52249	0.0803083	0.0544115	0.0840905	0.334027
KRTAP19-6	0	0.405178	0.0664146	0.0574401	0.283852	0.173732	0.301907	0.149212	0.165477	0.300083	0.0879778	0.590773	0.176949	0.0885186	0.305318	0.563553
KRTAP19-7	0	0.370536	0.0713423	0.0664697	0.197284	0.166165	0.263026	0.157258	0.183079	0.338542	0.227312	0.566733	0.193036	0.0945181	0.333492	0.543674
KRTAP2-4	0	0.185748	0.0807928	0.0564023	0.134021	0.196882	0.364434	0.204848	0.193302	0.276873	0.0660499	0.594518	0.0682308	0.110132	0.374339	0.567603
KRTAP21-2	0	0.339389	0.0784616	0.0607145	0.20013	0.135371	0.245104	0.136389	0.216935	0.32485	0.187788	0.604392	0.176543	0.0736637	0.259658	0.561819
KRTAP23-1	0	0.168778	0.0778895	0.0631423	0.121471	0.102985	0.261398	0.0694543	0.0979677	0.203533	0.14449	0.520797	0.0477541	0.0740936	0.169139	0.317145
KRTAP26-1	0	0.300223	0.0605118	0.0725087	0.0914733	0.127086	0.208746	0.16275	0.163373	0.262934	0.337008	0.610533	0.150574	0.0638661	0.319175	0.444591
KRTAP3-2	0	0.422965	0.0538772	0.084193	0.188293	0.15336	0.256644	0.225319	0.242404	0.308507	0.363091	0.599962	0.217231	0.0752695	0.330366	0.588033
KRTAP4-11	0	0.318984	0.0674861	0.0740116	0.0660465	0.0820692	0.170206	0.162452	0.110023	0.231306	0.22382	0.587631	0.0923199	0.0701516	0.259238	0.582615
KRTAP4-12	0	0.378499	0.0649793	0.0542776	0.133003	0.10253	0.23848	0.180694	0.165294	0.300372	0.294385	0.541546	0.166211	0.0933009	0.322703	0.50191
KRTAP5-2	0	0.207535	0.0579446	0.0677784	0.0822476	0.0502153	0.105643	0.108151	0.0775552	0.197171	0.212818	0.599442	0.0671389	0.0681386	0.169253	0.550059
KRTAP5-4	0	0.268277	0.0477175	0.0547783	0.0593392	0.058486	0.166892	0.130363	0.100479	0.225264	0.133405	0.619929	0.0532673	0.0827901	0.183487	0.515149
KRTAP6-3	0	0.361804	0.0956854	0.0698063	0.187846	0.126785	0.309582	0.116161	0.24827	0.286082	0.227462	0.616549	0.210431	0.0945505	0.303094	0.537177
KRTAP8-1	0	0.0718293	0.0332587	0.03568	0.0649329	0.0648927	0.0440766	0.0760238	0.0506438	0.801127	0.058451	0.0562535	0.240588	0.0376197	0.0413636	0.0443312
LAX1	0	0.0771012	0.0441699	0.0383139	0.0625866	0.0866574	0.143217	0.0478047	0.0661531	0.118044	0.16928	0.423497	0.0497822	0.0642936	0.0518462	0.217369
LDHAL6B	0	0.163718	0.0827224	0.0570922	0.152346	0.238247	0.206431	0.0504531	0.0785103	0.25568	0.0257333	0.555479	0.04798	0.10527	0.174845	0.352471
LDLRAD1	0	0.290974	0.0873683	0.0780778	0.296196	0.427018	0.415166	0.0822688	0.127144	0.246298	0.0718994	0.491066	0.0479004	0.109875	0.119775	0.530205
LGALS9C	0	0.0347693	0.0300522	0.0292818	0.579994	0.0513878	0.0239976	0.0505717	0.0371175	0.0599232	0.236806	0.0298664	0.045108	0.0379343	0.0363555	0.0328272
LMBRD2	0	0.322601	0.0767214	0.0562973	0.114384	0.171435	0.453731	0.110478	0.143584	0.22204	0.0727952	0.538052	0.139958	0.06184	0.208408	0.195289
LMF2	0	0.383588	0.32645	0.203107	0.195374	0.378607	0.431925	0.0797119	0.173004	0.365722	0.0326407	0.490422	0.0394028	0.161013	0.219028	0.388531
LONRF1	0	0.0385155	0.0260483	0.0283212	0.255643	0.196294	0.0455933	0.0410896	0.03953	0.034173	0.140319	0.0627519	0.0300576	0.0431321	0.0378145	0.043412
LRRC36	0	0.0266152	0.0336189	0.0367638	0.499458	0.0451647	0.0186057	0.0476079	0.0415255	0.0480452	0.343799	0.0236727	0.0407405	0.0412574	0.0313328	0.0257164
LRRC4B	0	0.0367283	0.0462026	0.0386522	0.0687219	0.0590295	0.0295571	0.0505385	0.037836	0.797682	0.070515	0.0297615	0.0922438	0.119717	0.0329279	0.0315819
LRRC66	0	0.0336249	0.0324173	0.0334926	0.257102	0.0564069	0.0352375	0.0733614	0.0469383	0.0460889	0.127026	0.335502	0.0524208	0.0390219	0.0347382	0.0517343
LSMEM1	0	0.177081	0.0579794	0.0612938	0.736162	0.0922547	0.0691998	0.0762203	0.0660967	0.166264	0.106257	0.338372	0.0579787	0.0552455	0.0386951	0.0664703
LSMEM2	0	0.107588	0.0381057	0.0401161	0.186974	0.0803796	0.0969849	0.0838071	0.0517923	0.131314	0.0606911	0.392376	0.055098	0.0565136	0.0525001	0.237887
LYPD4	0	0.377613	0.233825	0.0966781	0.364366	0.234443	0.419748	0.13488	0.193038	0.291796	0.208594	0.621938	0.156448	0.152178	0.408175	0.614025
LYPD5	0	0.188927	0.0749249	0.0510736	0.107633	0.342495	0.347868	0.0674996	0.057844	0.18728	0.101351	0.309324	0.073586	0.0564841	0.108647	0.261938
LYPD6B	0	0.299645	0.0335137	0.0440076	0.100143	0.220838	0.437373	0.167675	0.0800369	0.235198	0.207242	0.379595	0.102335	0.0483614	0.168688	0.0710651
LYZL1	0	0.0476064	0.0406276	0.0412471	0.0396472	0.0481665	0.0407052	0.0393982	0.0415309	0.0808297	0.0384973	0.0384799	0.0433459	0.0341556	0.036334	0.0349052
MANBAL	0	0.077747	0.0335191	0.0319073	0.0623952	0.155742	0.187089	0.0553223	0.0394002	0.10043	0.122594	0.224609	0.034883	0.0591744	0.0438573	0.190815
MAP1LC3B2	0	0.168385	0.0543749	0.0468389	0.60481	0.241174	0.141441	0.113101	0.074285	0.127798	0.122876	0.494322	0.0802318	0.0722801	0.121506	0.100361
MCF2L2	0	0.187167	0.189483	0.0985963	0.737674	0.325262	0.189075	0.0724675	0.092599	0.105077	0.0714976	0.0948699	0.0783617	0.060049	0.218833	0.166963
MIER2	0	0.418839	0.306315	0.125439	0.193288	0.342879	0.464106	0.158417	0.276495	0.360656	0.108853	0.518847	0.163074	0.160042	0.324319	0.481537
MIER3	0	0.121347	0.043129	0.049239	0.548225	0.146154	0.126062	0.0871705	0.0440644	0.180269	0.0361486	0.403553	0.0779947	0.0651625	0.0813358	0.1664
MITD1	0	0.19994	0.0545417	0.0476649	0.0508358	0.211022	0.293157	0.0608626	0.0598215	0.183426	0.0322275	0.330142	0.0722358	0.0717037	0.0750894	0.176891
MOSPD2	0	0.395406	0.263416	0.18588	0.285023	0.452329	0.550985	0.113476	0.336545	0.326632	0.1486	0.548453	0.212307	0.120153	0.39873	0.500666
MSANTD4	0	0.0429467	0.0265597	0.0284861	0.289631	0.235778	0.052494	0.0465188	0.0425663	0.0483432	0.162182	0.0675041	0.0337675	0.0454368	0.0356944	0.0486187
MTIF3	0	0.0502693	0.0337748	0.0359777	0.072092	0.390782	0.037605	0.134852	0.0463455	0.813496	0.0934045	0.0355552	0.0281191	0.0485131	0.0378622	0.0350432
MVB12A	0	0.428889	0.232058	0.164748	0.221829	0.488413	0.50791	0.120725	0.186794	0.283449	0.0707135	0.568098	0.261058	0.119436	0.298275	0.524581
MVB12B	0	0.480982	0.102528	0.0910636	0.388128	0.480099	0.636122	0.295997	0.364031	0.273637	0.186885	0.604989	0.17563	0.0843925	0.436944	0.405797
NANOGNB	0	0.0438291	0.0341247	0.0354063	0.312498	0.0623076	0.046905	0.0593275	0.0349795	0.0804711	0.288012	0.213684	0.0439934	0.0464676	0.0422598	0.129137
NFXL1	0	0.230402	0.0898815	0.0672961	0.14104	0.373582	0.320489	0.0770033	0.0557037	0.183022	0.0480103	0.310039	0.0830184	0.059943	0.0844614	0.105238
NHLRC3	0	0.435787	0.229845	0.1099	0.241087	0.287142	0.405132	0.126177	0.186322	0.310558	0.273119	0.505693	0.124545	0.0642182	0.237862	0.17278
NOTO	0	0.518718	0.22511	0.0860828	0.303311	0.355103	0.478304	0.0924542	0.204934	0.366352	0.0685984	0.583722	0.232963	0.156466	0.393417	0.553412
NRN1L	0	0.0866576	0.0334236	0.0460561	0.155812	0.0870083	0.291148	0.0525017	0.0486335	0.0505182	0.034389	0.527498	0.0366308	0.0506646	0.0381031	0.0973604
NTPCR	0	0.15245	0.144441	0.0849547	0.0779179	0.337025	0.215814	0.113076	0.0649105	0.19734	0.112998	0.384535	0.0348975	0.0428595	0.135095	0.248488
NUDCD2	0	0.302546	0.145193	0.0769666	0.210691	0.248354	0.402566	0.0675264	0.139339	0.306866	0.0281069	0.483366	0.14529	0.082503	0.19907	0.265834
NUP62CL	0	0.039173	0.0415571	0.0425434	0.0427625	0.0519452	0.0375549	0.0555845	0.0447481	0.218316	0.0471333	0.0411789	0.0368909	0.0358419	0.0381532	0.0348342
NXPE1	0	0.207155	0.0650004	0.0500345	0.405577	0.10609	0.113869	0.205967	0.11707	0.0963096	0.427158	0.459003	0.127751	0.0452326	0.177773	0.274021
OR10AG1	0	0.0575656	0.0516125	0.0400443	0.0790874	0.0769237	0.189503	0.0496522	0.0717851	0.1334	0.15979	0.508923	0.0517919	0.0744518	0.114432	0.322953
OR10J1	0	0.0268822	0.0263029	0.0256306	0.686105	0.0504461	0.024795	0.0610151	0.0334741	0.0579686	0.0609229	0.0600325	0.0394024	0.0402942	0.0406366	0.0352196
OR2S2	0	0.0458708	0.0374178	0.0404168	0.0502546	0.0502715	0.0554448	0.0575726	0.0542222	0.0659687	0.0432073	0.492673	0.0499892	0.043556	0.0386036	0.159512
OR4N2	0	0.105852	0.0866282	0.0413009	0.231129	0.140321	0.125134	0.0524364	0.0458297	0.157092	0.0925511	0.396483	0.0901522	0.0470202	0.0736602	0.400458
OSGEPL1	0	0.0326883	0.0210701	0.023451	0.255676	0.173189	0.105616	0.0481582	0.0412276	0.0403003	0.0744645	0.0724293	0.0386666	0.0353964	0.0385728	0.0377286
OXER1	0	0.0272604	0.0293773	0.0291478	0.549569	0.0559743	0.0239522	0.0558483	0.0399834	0.0566693	0.10707	0.0528641	0.0481994	0.0382348	0.0398469	0.039206
OXNAD1	0	0.410798	0.0875776	0.0386329	0.123505	0.392915	0.466228	0.0987504	0.0763787	0.219091	0.0836521	0.467345	0.157159	0.0389479	0.153116	0.0943918
PARP16	0	0.0370498	0.0593967	0.0615223	0.0549031	0.0555906	0.0593576	0.092027	0.0533789	0.087976	0.0646551	0.0970034	0.212845	0.0386917	0.0477958	0.0379396
PCMTD1	0	0.0451436	0.0249309	0.0273331	0.187902	0.265701	0.0919524	0.0339417	0.0340023	0.0417617	0.0448273	0.0619994	0.0240349	0.0464454	0.0374381	0.0402857
PCYOX1L	0	0.0598542	0.0445589	0.0395754	0.067987	0.0760104	0.040551	0.0685512	0.0528633	0.734477	0.0723628	0.0684394	0.0442705	0.0406648	0.0502576	0.0505496
PHF13	0	0.355336	0.163239	0.0892753	0.191293	0.157264	0.42392	0.109898	0.182407	0.270228	0.100129	0.562551	0.0812292	0.127167	0.208449	0.445104
PHLDB3	0	0.0377403	0.0252047	0.0282907	0.239476	0.195651	0.129976	0.04327	0.042105	0.0424158	0.0624056	0.0617283	0.0315046	0.0400821	0.0387672	0.0612291
PLEKHH3	0	0.0737615	0.0390571	0.0467178	0.0554244	0.320776	0.428688	0.0942995	0.0545204	0.0955652	0.0469764	0.37668	0.050079	0.0734276	0.0347761	0.24692
PLEKHN1	0	0.0407005	0.0264847	0.0276196	0.173955	0.246942	0.0499784	0.0380602	0.0380995	0.0329899	0.11249	0.0712053	0.0494204	0.0351467	0.0424608	0.046701
PNLDC1	0	0.0553301	0.0379152	0.0363818	0.16514	0.0580026	0.0753184	0.0509893	0.0486153	0.106704	0.0334891	0.402826	0.0549222	0.0536434	0.0476046	0.269211
POLR3H	0	0.0866067	0.0314547	0.0329088	0.0446608	0.0727304	0.0353334	0.0594036	0.039542	0.142604	0.0476981	0.0336139	0.0381529	0.0441389	0.0358119	0.0339568
POTEF	0	0.241538	0.133913	0.0848574	0.440651	0.27242	0.380621	0.303488	0.158915	0.259502	0.095951	0.593433	0.172359	0.105602	0.404204	0.453571
PRPF40B	0	0.419638	0.356441	0.142919	0.528759	0.520937	0.503718	0.186657	0.305978	0.292095	0.283453	0.49565	0.22334	0.106494	0.416234	0.450446
PRRC2B	0	0.0814199	0.0447001	0.0392807	0.0822047	0.251707	0.293435	0.0628789	0.0527628	0.131489	0.123535	0.200632	0.0521677	0.0534832	0.0591188	0.0934807
PRRT4	0	0.0507333	0.0204964	0.0243118	0.170648	0.142358	0.133318	0.0551881	0.0339616	0.0691223	0.0900298	0.213808	0.0435095	0.0417395	0.0396695	0.0523481
PRSS35	0	0.505422	0.0730486	0.0683852	0.163826	0.160794	0.421219	0.244864	0.212326	0.275237	0.410038	0.639036	0.120009	0.070522	0.371162	0.430279
PRSS37	0	0.0411045	0.036237	0.0394567	0.0441222	0.0488706	0.0398517	0.042241	0.0390998	0.211797	0.0443025	0.0382223	0.0373713	0.0396381	0.0355244	0.0327061
PTGES3L-AARSD1	0	0.195178	0.039919	0.0342905	0.0593754	0.306762	0.0385818	0.110543	0.05198	0.808851	0.0794258	0.0431695	0.0331572	0.0420042	0.0373735	0.0398226
PTPDC1	0	0.0501453	0.0331462	0.0326035	0.221782	0.262201	0.109559	0.0392311	0.0449712	0.0309094	0.0795267	0.0665234	0.0315417	0.0388592	0.0379483	0.0400598
PTRH1	0	0.037965	0.0306856	0.0316565	0.0547007	0.0483647	0.0264167	0.053413	0.0411798	0.64491	0.0742752	0.0404768	0.0670571	0.0438741	0.0418397	0.0338465
R3HDM2	0	0.0457462	0.0401073	0.0372853	0.0377456	0.101185	0.050155	0.0695536	0.0456508	0.821143	0.0469371	0.0469514	0.104284	0.0349904	0.0395949	0.0381849
R3HDML	0	0.44103	0.285442	0.204632	0.379514	0.353682	0.329928	0.182044	0.135813	0.335141	0.262354	0.620723	0.0873958	0.118375	0.348461	0.406834
RAB19	0	0.129308	0.0432865	0.0308814	0.071701	0.221217	0.220777	0.0513367	0.0549835	0.103343	0.0690461	0.261392	0.0519911	0.0524176	0.0811016	0.105583
RAB40A	0	0.0710213	0.0636949	0.0474682	0.141855	0.0646004	0.157228	0.0723683	0.0591057	0.167554	0.0201869	0.52255	0.0820272	0.0644267	0.0745222	0.441116
RANBP6	0	0.180431	0.0925465	0.110384	0.0342813	0.240302	0.336381	0.0556964	0.090765	0.239233	0.0600678	0.416319	0.0457092	0.0830955	0.0812289	0.289939
RASL12	0	0.0330666	0.0313524	0.0309615	0.608732	0.0530204	0.0264093	0.0553457	0.0378267	0.0514009	0.20429	0.0327293	0.0429978	0.0416609	0.0364568	0.028881
RBM27	0	0.462286	0.232737	0.183821	0.0976985	0.436228	0.503619	0.151941	0.148029	0.318884	0.0697374	0.512602	0.231039	0.0493118	0.441922	0.479159
RER1	0	0.166267	0.0917334	0.0574717	0.0548752	0.1869	0.283682	0.0683832	0.0751053	0.215092	0.0739837	0.384895	0.0582495	0.0874141	0.0972798	0.203963
RHBDD3	0	0.145554	0.0842782	0.0608152	0.057809	0.289285	0.366459	0.0760934	0.0859229	0.181711	0.0617034	0.369688	0.0457649	0.0882815	0.0674274	0.295783
RNASE11	0	0.366722	0.311785	0.145042	0.576657	0.393313	0.159299	0.132612	0.108271	0.253907	0.217493	0.400549	0.0847872	0.0706886	0.242383	0.245095
RNASE13	0	0.0442715	0.0394902	0.0350652	0.0434949	0.0527047	0.0384595	0.0431652	0.0421881	0.216477	0.0345225	0.0479639	0.0403717	0.0377893	0.0375231	0.0374233
RNF122	0	0.049135	0.0261433	0.0303873	0.215592	0.252015	0.0918817	0.0478134	0.0477167	0.0557178	0.0728495	0.104592	0.0406601	0.0431746	0.0370407	0.0679063
RNF185	0	0.39702	0.226627	0.110232	0.311748	0.398367	0.461612	0.0862642	0.142928	0.358252	0.0866808	0.519777	0.170381	0.152863	0.245772	0.440125
ROPN1B	0	0.233361	0.0506385	0.0388932	0.0380764	0.20826	0.340527	0.0616827	0.0511448	0.124884	0.040696	0.578994	0.0586147	0.0566423	0.0689042	0.191434
RPL10L	0	0.0528363	0.0306164	0.0292693	0.0372517	0.0887713	0.044318	0.09965	0.0538927	0.926352	0.0584381	0.0404766	0.0587711	0.0435865	0.0395829	0.0432601
RPS6KL1	0	0.224425	0.0979836	0.0608842	0.0353684	0.27816	0.315309	0.0520982	0.0623977	0.215185	0.0221313	0.358303	0.0676736	0.072587	0.080218	0.222518
SAAL1	0	0.478644	0.541785	0.260347	0.584154	0.805482	0.538263	0.368025	0.375424	0.27883	0.418903	0.550452	0.340521	0.0782004	0.532769	0.589844
SCML4	0	0.318025	0.0443261	0.0594746	0.602958	0.206928	0.131122	0.176509	0.113068	0.0924475	0.348308	0.347794	0.127302	0.043759	0.0870926	0.160194
SIGLECL1	0	0.123606	0.0495624	0.049284	0.234607	0.130185	0.175525	0.0864763	0.0477267	0.173055	0.032741	0.458794	0.0870535	0.0865106	0.0816813	0.416647
SIRPB2	0	0.0605844	0.0436667	0.0465655	0.0840723	0.0377506	0.0747082	0.0494928	0.0570173	0.0400242	0.0847091	0.55537	0.0471232	0.0379607	0.0417556	0.0889467
SIRPD	0	0.0376925	0.0392678	0.0361364	0.0360653	0.0463436	0.0418821	0.0413835	0.0419226	0.86105	0.0401769	0.0462125	0.0496088	0.0392793	0.0395728	0.0381838
SKIDA1	0	0.110279	0.0553396	0.0378337	0.0653269	0.196576	0.25286	0.0579621	0.0487632	0.13307	0.0811789	0.287614	0.0490782	0.0501201	0.0524278	0.138611
SLC16A13	0	0.0804464	0.0292834	0.0316257	0.0808548	0.254485	0.197451	0.0533425	0.042369	0.106596	0.0487976	0.182089	0.0389848	0.0576702	0.054964	0.113718
SLC35A4	0	0.274333	0.0777728	0.0661221	0.110399	0.18075	0.355405	0.0815864	0.135154	0.282096	0.0885733	0.428579	0.0488083	0.109889	0.294038	0.23792
SLC35F1	0	0.532861	0.184568	0.108074	0.917299	0.525359	0.0597519	0.782073	0.115414	0.061909	0.887776	0.0773765	0.207551	0.855234	0.214457	0.0825975
SLC35F5	0	0.0899186	0.0327796	0.0372352	0.093792	0.23503	0.219547	0.0722992	0.0577624	0.057339	0.0429812	0.249554	0.0512	0.0452564	0.0450966	0.0934255
SMAGP	0	0.449322	0.203334	0.0755126	0.34597	0.261615	0.55634	0.222996	0.319955	0.338376	0.0870871	0.577731	0.143013	0.118674	0.445688	0.489129
SMCO1	0	0.0513214	0.0302389	0.0333834	0.0500565	0.118207	0.211953	0.0399749	0.0405698	0.141004	0.0670271	0.567425	0.0496367	0.0660667	0.0485089	0.280002
SMIM12	0	0.185738	0.143841	0.0946563	0.475309	0.249211	0.305873	0.0836796	0.0806382	0.13023	0.0280515	0.20356	0.0700814	0.0364517	0.0638813	0.154787
SNAP47	0	0.453085	0.232219	0.116036	0.212041	0.41928	0.475455	0.138357	0.274204	0.315088	0.182119	0.569355	0.209659	0.108899	0.21006	0.347339
SNRNP35	0	0.484736	0.255261	0.144774	0.330901	0.404102	0.472355	0.131849	0.303776	0.347762	0.164841	0.581319	0.246676	0.160653	0.305024	0.485911
SNURF	0	0.115898	0.0606909	0.0475892	0.0353441	0.198826	0.129167	0.0483827	0.0632268	0.158574	0.0225625	0.561069	0.0644071	0.0746846	0.116629	0.296683
SNX22	0	0.121079	0.0762657	0.0471194	0.0546593	0.218534	0.257312	0.0475504	0.0576002	0.158515	0.0595264	0.367763	0.0359671	0.073565	0.0513143	0.251566
SNX25	0	0.37946	0.133112	0.0865909	0.330883	0.388997	0.312962	0.202753	0.124295	0.177634	0.14671	0.346213	0.18285	0.0367751	0.194441	0.5298
SPRYD4	0	0.421376	0.0915721	0.0547257	0.230063	0.289206	0.43974	0.108263	0.13366	0.225683	0.0996592	0.534664	0.108534	0.0756442	0.195779	0.287434
SSMEM1	0	0.0803172	0.0308865	0.0334255	0.0799068	0.183509	0.169157	0.0498755	0.0412663	0.0986776	0.090629	0.249102	0.0428872	0.0576945	0.0550352	0.102121
STMN4	0	0.129534	0.0408144	0.0373996	0.2702	0.0917329	0.0798437	0.0697284	0.0482111	0.11557	0.0646595	0.412372	0.0621829	0.0579646	0.0448863	0.125616
STX19	0	0.146251	0.111531	0.0671199	0.0871927	0.225188	0.236603	0.0537171	0.0485888	0.21157	0.0742723	0.392557	0.0572521	0.0718856	0.0684986	0.202352
SVIP	0	0.0511396	0.0309551	0.0380534	0.0450882	0.0515785	0.0421001	0.0567949	0.0478387	0.232188	0.0494672	0.0508474	0.0428793	0.0397771	0.0435621	0.0421075
SYAP1	0	0.441989	0.292686	0.171919	0.324069	0.428755	0.529696	0.168123	0.289651	0.381064	0.114677	0.53598	0.208474	0.06646	0.382975	0.497846
SYNPO2L	0	0.139908	0.0538363	0.0510854	0.141343	0.0908822	0.189326	0.0435018	0.0675678	0.183109	0.115764	0.519781	0.0823897	0.0678538	0.072606	0.347388
SYNPR	0	0.476259	0.239848	0.0988376	0.686256	0.230727	0.365319	0.409373	0.157711	0.272726	0.725332	0.404894	0.140035	0.0825776	0.337311	0.0924247
SYPL2	0	0.191163	0.0671276	0.0545742	0.0781884	0.267998	0.308796	0.0510349	0.0627785	0.156949	0.0639256	0.377324	0.0524704	0.0732194	0.0690497	0.153928
SYTL3	0	0.0680916	0.0814474	0.0891487	0.116231	0.0424743	0.0471509	0.0745225	0.054604	0.261455	0.0931221	0.0870304	0.514663	0.0595675	0.0572875	0.0407546
TBC1D26	0	0.0280216	0.0305946	0.0307311	0.533364	0.0557141	0.0239193	0.0565437	0.0402019	0.0627452	0.263744	0.022827	0.0381001	0.043138	0.0381715	0.0309831
TBCCD1	0	0.053542	0.0395348	0.0392803	0.0576483	0.0504693	0.0462147	0.0455394	0.0445685	0.446464	0.0504125	0.0582876	0.051967	0.0402904	0.0444849	0.0466676
TCEAL5	0	0.0414131	0.0358748	0.0374382	0.0793308	0.0337176	0.031897	0.0451805	0.0426607	0.045128	0.0475751	0.420287	0.0424088	0.0397492	0.0320962	0.050777
TCEANC	0	0.346283	0.204389	0.104523	0.0398006	0.252857	0.373579	0.146904	0.0858341	0.31449	0.0459156	0.463242	0.131053	0.140368	0.222343	0.368482
TEKT4	0	0.443572	0.116136	0.0933384	0.261584	0.121931	0.244024	0.211525	0.200255	0.324062	0.262981	0.627928	0.114325	0.0798055	0.360589	0.587376
TEX264	0	0.0395089	0.0344683	0.0360945	0.0365019	0.0387014	0.0371394	0.0445006	0.0386556	0.0731783	0.0410312	0.0347005	0.037565	0.038033	0.0416984	0.0389833
TEX29	0	0.0645058	0.0505592	0.0461338	0.0981748	0.0592153	0.145755	0.0583911	0.058481	0.123442	0.0599695	0.447165	0.0585009	0.0582266	0.0666756	0.400812
TEX35	0	0.572852	0.062427	0.0982635	0.217452	0.233795	0.464421	0.425588	0.26166	0.281866	0.250004	0.65801	0.254916	0.0565801	0.47623	0.732
TEX37	0	0.163724	0.201174	0.154403	0.268547	0.127898	0.336776	0.103763	0.146055	0.270612	0.233743	0.574991	0.162397	0.104708	0.278719	0.486208
THSD7B	0	0.0390494	0.0307995	0.0297527	0.0532909	0.048645	0.031404	0.0599073	0.0372212	0.466476	0.0836808	0.042722	0.38387	0.0623289	0.0390274	0.030719
THUMPD3	0	0.0426738	0.0263009	0.0253427	0.160553	0.273815	0.0611321	0.0382626	0.0386164	0.0437753	0.0963246	0.0629637	0.0359569	0.0376382	0.0464555	0.035458
TIGD4	0	0.0924261	0.0357633	0.0362984	0.0831459	0.119264	0.317757	0.08073	0.0488126	0.145864	0.0514183	0.309966	0.05286	0.0677422	0.0522357	0.13193
TKTL2	0	0.104304	0.0661453	0.0565952	0.0407778	0.0456448	0.0842963	0.0580674	0.0787154	0.532159	0.0720952	0.153703	0.0523472	0.0451822	0.0594233	0.069103
TM4SF19	0	0.289561	0.0932731	0.0613722	0.118276	0.201913	0.328142	0.101559	0.0894148	0.250981	0.0827175	0.540003	0.0941819	0.0888487	0.135745	0.445642
TMCO5A	0	0.0744509	0.0503986	0.0574943	0.443118	0.057471	0.089929	0.0721016	0.060593	0.0331715	0.108011	0.326388	0.0646244	0.0348378	0.0510593	0.233416
TMED6	0	0.142906	0.0963791	0.075854	0.0456981	0.0950971	0.125178	0.0490356	0.0984432	0.520706	0.0467059	0.178742	0.151036	0.117972	0.0857707	0.120274
TMED8	0	0.384591	0.194666	0.17217	0.325667	0.494609	0.501981	0.133779	0.268711	0.321565	0.111279	0.567323	0.199964	0.0505803	0.335902	0.438929
TMEM140	0	0.201521	0.182403	0.180433	0.388286	0.453649	0.441351	0.101836	0.141306	0.273373	0.107983	0.453372	0.0879407	0.0931065	0.241696	0.259743
TMEM141	0	0.209151	0.070668	0.0573046	0.266041	0.109031	0.269151	0.0542768	0.0885418	0.215753	0.0592749	0.336475	0.0422203	0.0803682	0.110254	0.178689
TMEM161B	0	0.120194	0.0509214	0.043464	0.089911	0.163337	0.33191	0.0931992	0.0552175	0.192179	0.0554733	0.31495	0.0852341	0.0614901	0.131752	0.224791
TMEM167B	0	0.41795	0.326165	0.0998338	0.288876	0.170114	0.500918	0.138624	0.327701	0.323098	0.0698724	0.552574	0.17185	0.142288	0.398996	0.47364
TMEM171	0	0.0462255	0.0258131	0.030157	0.276496	0.24802	0.0693842	0.0434408	0.0408629	0.0343016	0.0891729	0.0594729	0.0371855	0.0369159	0.0435925	0.0527794
TMEM179B	0	0.0526991	0.0457359	0.0537433	0.0531756	0.117981	0.0465922	0.0652986	0.0498067	0.347633	0.0450957	0.0518195	0.0401405	0.0398761	0.0405824	0.0417877
TMEM182	0	0.0892219	0.0543894	0.0510161	0.0679385	0.0889177	0.0481713	0.0711465	0.0623187	0.474649	0.0625745	0.0742407	0.199092	0.0376076	0.0459512	0.0373196
TMEM190	0	0.102314	0.043521	0.043764	0.0652081	0.0806036	0.186149	0.106254	0.050857	0.138998	0.0889422	0.436265	0.0408192	0.0766181	0.0704757	0.313494
TMEM200A	0	0.0603006	0.0321294	0.0337313	0.268363	0.153584	0.134611	0.0545959	0.0337659	0.0628817	0.0596663	0.277616	0.0428545	0.047371	0.0377518	0.0752151
TMEM213	0	0.333761	0.0729332	0.0563208	0.104412	0.159547	0.250649	0.0920657	0.0687574	0.124594	0.0650433	0.468124	0.100374	0.0376929	0.0869005	0.241919
TMEM219	0	0.0466174	0.0531577	0.0578312	0.202947	0.195616	0.241233	0.0547571	0.0855052	0.213425	0.137508	0.57868	0.112087	0.0994343	0.156988	0.485969
TMEM220	0	0.125499	0.107161	0.0881501	0.141978	0.0631252	0.0797251	0.106064	0.103693	0.286853	0.0874505	0.119878	0.359052	0.0448564	0.0697591	0.0696971
TMEM234	0	0.0694551	0.0339587	0.0285565	0.0819052	0.219346	0.264468	0.0693674	0.0387172	0.0848842	0.0425737	0.182651	0.0513685	0.0458281	0.0459116	0.0958277
TMEM236	0	0.0325466	0.0395331	0.0417514	0.902496	0.055923	0.0301425	0.0618655	0.0583037	0.032065	0.0231623	0.0239951	0.0415222	0.039727	0.0363524	0.0319347
TMEM239	0	0.150198	0.0717005	0.0541396	0.0731141	0.14502	0.233162	0.07607	0.0742687	0.194188	0.120126	0.531189	0.0535369	0.0924192	0.100088	0.408419
TMEM242	0	0.223417	0.123883	0.0785127	0.193909	0.229198	0.33526	0.0562902	0.0951289	0.218668	0.0670245	0.373479	0.0772785	0.0607407	0.137281	0.316391
TMEM248	0	0.031382	0.0365454	0.0365196	0.0391812	0.0458497	0.0427826	0.0503577	0.0416825	0.0544542	0.0390659	0.0344366	0.0528472	0.0495708	0.0352158	0.0371893
TMEM252	0	0.0986246	0.0512181	0.0543357	0.151863	0.10813	0.149952	0.0419972	0.0598001	0.180644	0.0971347	0.431751	0.0396907	0.0820159	0.0797186	0.301144
TMEM254	0	0.0974415	0.0621262	0.0532883	0.0511526	0.12265	0.293953	0.0739716	0.0609183	0.152549	0.0555636	0.359345	0.0501065	0.0599553	0.0476825	0.136404
TMEM31	0	0.318017	0.0928338	0.100043	0.530801	0.175987	0.187426	0.0735426	0.0953945	0.226831	0.0961846	0.53629	0.055328	0.0926628	0.113684	0.226333
TMEM39B	0	0.0460837	0.0402064	0.0369235	0.0418173	0.0353494	0.0422976	0.0389837	0.0426626	0.0427368	0.0426698	0.0441909	0.0322376	0.0302659	0.0386008	0.0366443
TMEM40	0	0.0931701	0.0334312	0.0383353	0.289562	0.0848906	0.111736	0.0596948	0.0398108	0.153787	0.0695204	0.353348	0.0332874	0.0593747	0.0501653	0.163899
TMEM42	0	0.108379	0.0416219	0.0428045	0.0647401	0.191542	0.273004	0.0769562	0.0493285	0.158938	0.0450947	0.318488	0.0347211	0.0741445	0.075965	0.122
TMEM52B	0	0.340662	0.23086	0.214011	0.368604	0.325592	0.468628	0.125109	0.195516	0.345328	0.175125	0.554578	0.124836	0.225707	0.288137	0.469992
TMEM62	0	0.141363	0.0735341	0.0672641	0.0484874	0.102456	0.103178	0.076606	0.0560598	0.506242	0.0459583	0.153964	0.16833	0.0563752	0.102426	0.0676569
TMEM68	0	0.076501	0.0324764	0.0292748	0.128626	0.304666	0.243476	0.0524678	0.050246	0.0632466	0.0549992	0.103992	0.0342998	0.0512283	0.0352451	0.0748465
TMEM72	0	0.0444092	0.0316816	0.031015	0.29249	0.0748136	0.0641258	0.0647254	0.038203	0.0934539	0.143874	0.260853	0.0417106	0.0490428	0.0449877	0.161574
TMEM82	0	0.105824	0.0350548	0.0490717	0.278853	0.0658509	0.197431	0.0526023	0.0438549	0.094591	0.0337664	0.310786	0.0401674	0.0577371	0.0471941	0.165568
TMEM86A	0	0.0734047	0.0361006	0.034534	0.256257	0.105745	0.104123	0.0507035	0.0401387	0.124031	0.110227	0.320108	0.0521166	0.0609589	0.0704253	0.159954
TMPRSS11B	0	0.105816	0.0441516	0.0484395	0.129505	0.12525	0.14018	0.100729	0.055737	0.131089	0.0315194	0.4946	0.0725405	0.0670392	0.114336	0.404915
TMPRSS12	0	0.165195	0.0766528	0.0531729	0.129887	0.173226	0.214235	0.0647823	0.103235	0.209766	0.143624	0.464672	0.0789659	0.060294	0.108163	0.340895
TMUB2	0	0.406796	0.451099	0.394204	0.269283	0.387991	0.504248	0.214341	0.303976	0.379944	0.155464	0.565669	0.241109	0.213618	0.452197	0.54424
TOMM20L	0	0.0560929	0.0276264	0.0325299	0.16502	0.275916	0.102525	0.0480971	0.0452019	0.0438992	0.062735	0.142724	0.0433388	0.0398227	0.0341324	0.0485673
TRIM43	0	0.0357886	0.0339536	0.0326624	0.487397	0.055099	0.0293943	0.0653481	0.0434681	0.0404745	0.271244	0.0640874	0.0438449	0.0380548	0.0426387	0.0474034
TRPC7	0	0.212703	0.0590221	0.0540762	0.715103	0.108974	0.0982129	0.0997184	0.0508824	0.180047	0.17683	0.177036	0.10773	0.080554	0.330713	0.224149
TSPAN11	0	0.201509	0.0607372	0.0445927	0.515233	0.183364	0.145194	0.0870406	0.0528	0.136182	0.0309286	0.49915	0.0952203	0.0435022	0.0746733	0.205996
TSPAN17	0	0.202158	0.0855304	0.0817012	0.111037	0.303325	0.328627	0.0651072	0.0932479	0.185102	0.0875589	0.346078	0.0717086	0.0543512	0.0685862	0.214867
TSPYL4	0	0.40137	0.387806	0.281367	0.12795	0.30733	0.469559	0.164305	0.327202	0.400003	0.130765	0.572332	0.150036	0.195571	0.39217	0.497525
TSPYL6	0	0.167967	0.0614525	0.0534851	0.141255	0.14037	0.117622	0.0740507	0.0623892	0.183206	0.0655931	0.497023	0.0517106	0.0800992	0.0812801	0.280655
TTLL10	0	0.0978375	0.0373553	0.039524	0.198182	0.0971365	0.0953278	0.0569619	0.0477045	0.11525	0.0437469	0.415701	0.0533463	0.0690552	0.0615017	0.209968
TTLL11	0	0.478713	0.0724087	0.0804934	0.185452	0.577452	0.679497	0.242975	0.153672	0.256922	0.336683	0.546644	0.120891	0.0374421	0.363168	0.296848
TUBAL3	0	0.144059	0.0560445	0.0508596	0.0974878	0.120802	0.0947229	0.0557956	0.0530383	0.186421	0.106732	0.460872	0.0704673	0.0604364	0.0799792	0.232505
TVP23A	0	0.12343	0.0637659	0.0690692	0.206441	0.0624625	0.124157	0.097247	0.100976	0.026713	0.168915	0.359514	0.0692073	0.0420126	0.0532889	0.312304
TVP23C	0	0.0312354	0.0284528	0.0306903	0.345058	0.14903	0.0460073	0.0465703	0.0377804	0.0555528	0.2673	0.0744706	0.0398296	0.0382575	0.0345479	0.0417686
UBE2J2	0	0.403317	0.251155	0.111816	0.20306	0.129521	0.430574	0.0920659	0.165686	0.3525	0.0856461	0.525778	0.130782	0.133214	0.213858	0.365348
UBE2U	0	0.196749	0.0507048	0.0493442	0.412929	0.181993	0.162262	0.108403	0.0532247	0.177016	0.0498283	0.431745	0.102229	0.0508319	0.0829809	0.287397
UBOX5	0	0.0531103	0.0419558	0.039016	0.0706003	0.0827745	0.0377709	0.0564405	0.0453703	0.776492	0.0629114	0.0446195	0.0446946	0.044431	0.0402436	0.0339719
UTP6	0	0.0501477	0.0332403	0.037454	0.0403474	0.0597736	0.0396015	0.0700398	0.0531939	0.207441	0.049113	0.0441662	0.0368372	0.0391871	0.0419689	0.0386177
VSIG8	0	0.319146	0.107553	0.0701784	0.192916	0.208582	0.4635	0.125306	0.282901	0.270552	0.185875	0.623909	0.188615	0.08722	0.347471	0.566139
VWC2L	0	0.305025	0.026512	0.040515	0.0330556	0.170867	0.542171	0.0626184	0.0615633	0.0785187	0.0543978	0.443675	0.0593763	0.0343526	0.0444798	0.0661621
VWDE	0	0.0516216	0.039303	0.0350295	0.0371341	0.0404482	0.0387173	0.0451419	0.0383019	0.246197	0.0491717	0.0554467	0.0391127	0.0421731	0.0378235	0.0363781
WDR44	0	0.470469	0.260109	0.127041	0.461793	0.538975	0.542623	0.158561	0.394316	0.314426	0.105316	0.615716	0.24333	0.0360281	0.399702	0.50015
WDR5B	0	0.0481993	0.0295764	0.0274915	0.145346	0.269733	0.10359	0.0388592	0.0360835	0.0487212	0.0839704	0.0939752	0.0449445	0.0414525	0.0388793	0.0501831
WDR75	0	0.0677728	0.0387574	0.0394883	0.0400894	0.0867491	0.0455741	0.0682312	0.0559212	0.590949	0.0684367	0.0526919	0.0439424	0.0365908	0.0462977	0.0438341
WDSUB1	0	0.632528	0.12345	0.0534108	0.972376	0.354733	0.0587486	0.827597	0.0236862	0.0323027	0.965926	0.043647	0.0560491	0.957829	0.264865	0.0458144
YLPM1	0	0.364378	0.527311	0.493505	0.701975	0.635994	0.270225	0.33074	0.160398	0.391044	0.604443	0.538939	0.317754	0.246827	0.474423	0.495266
ZBTB3	0	0.090443	0.0418149	0.0367417	0.0871448	0.176111	0.190713	0.0474398	0.0468954	0.131976	0.0682629	0.274048	0.0415219	0.0487676	0.0581086	0.102546
ZBTB44	0	0.0525979	0.0267772	0.0291579	0.166951	0.222518	0.107924	0.0493187	0.0357346	0.0625787	0.12051	0.129992	0.0354185	0.0489406	0.0403589	0.161789
ZBTB8B	0	0.11004	0.0404235	0.0362951	0.0492933	0.212546	0.209698	0.0443205	0.0471919	0.123766	0.0671218	0.279441	0.0546182	0.0529385	0.0525413	0.151192
ZC3H7A	0	0.0435556	0.0354387	0.0381749	0.0341893	0.112597	0.0395894	0.0632573	0.045805	0.879865	0.0517812	0.0357153	0.0330523	0.0391427	0.0361949	0.0352711
ZCCHC17	0	0.0637671	0.0433432	0.0328417	0.0520637	0.106441	0.0550516	0.078795	0.0604787	0.807157	0.0473249	0.0641587	0.0977087	0.0392331	0.0479319	0.0418298
ZDHHC18	0	0.0830104	0.0301537	0.0323343	0.116068	0.181113	0.176934	0.0587569	0.0436103	0.108314	0.0453135	0.242578	0.0452515	0.0523011	0.0417211	0.139201
ZDHHC22	0	0.188242	0.0709262	0.0658053	0.103229	0.23687	0.346609	0.0652897	0.063951	0.18008	0.0867523	0.440307	0.0704293	0.0827795	0.0701899	0.316044
ZFP14	0	0.0865952	0.0332628	0.0373285	0.0887288	0.254186	0.200895	0.0548354	0.0530352	0.054635	0.0538687	0.174825	0.0419343	0.0418947	0.0394615	0.0832854
ZFP69B	0	0.0777506	0.0305797	0.0319544	0.104612	0.248553	0.166136	0.0448255	0.0393509	0.0754964	0.0707686	0.169441	0.0449929	0.0472789	0.0430309	0.0718319
ZFP82	0	0.0298304	0.0279193	0.0284039	0.464309	0.0915874	0.0245902	0.0533272	0.0367212	0.0486337	0.121403	0.0680321	0.0451566	0.0377429	0.0378976	0.0453271
ZIM2	0	0.0264709	0.0384843	0.0418933	0.920917	0.0299904	0.0258366	0.0536077	0.0444657	0.0420815	0.0258269	0.0283518	0.0430249	0.0495487	0.0338355	0.022341
ZKSCAN7	0	0.346366	0.202237	0.107951	0.23056	0.287637	0.462558	0.133518	0.188132	0.285942	0.191378	0.537369	0.141754	0.0888522	0.339903	0.543315
ZMAT2	0	0.174535	0.0784554	0.063745	0.206367	0.194176	0.275615	0.101925	0.0719912	0.219749	0.194332	0.458835	0.0837247	0.122192	0.348533	0.358241
ZNF106	0	0.0831536	0.0528232	0.0450617	0.104293	0.120756	0.0644858	0.0629364	0.0632482	0.772641	0.0719557	0.068352	0.0895505	0.0503916	0.0457138	0.0396861
ZNF221	0	0.0745778	0.0312187	0.0365092	0.0713561	0.169404	0.174798	0.0505019	0.0490854	0.0866148	0.0429406	0.302622	0.0398492	0.0515633	0.0416235	0.159729
ZNF223	0	0.338431	0.154812	0.0683533	0.140875	0.219287	0.482759	0.154167	0.209337	0.294797	0.0789408	0.558247	0.128011	0.129575	0.275136	0.500124
ZNF28	0	0.0358083	0.0274763	0.0305421	0.286936	0.237453	0.0890718	0.0485005	0.0332371	0.048733	0.104762	0.0700291	0.0317619	0.048817	0.0402547	0.0525255
ZNF280A	0	0.128917	0.033388	0.0405053	0.110992	0.217922	0.189913	0.0556669	0.0374998	0.0943532	0.0502731	0.309109	0.060176	0.0525623	0.0501795	0.146152
ZNF280C	0	0.249819	0.149386	0.0650731	0.196669	0.37681	0.375712	0.100706	0.100498	0.19949	0.0372943	0.498831	0.0949881	0.0631718	0.162382	0.357027
ZNF319	0	0.0404753	0.0371931	0.0359374	0.0504321	0.054242	0.0374675	0.0489945	0.0463268	0.679203	0.0615253	0.0394578	0.0453363	0.0419891	0.0394613	0.0335742
ZNF324B	0	0.348735	0.174829	0.139581	0.229745	0.30807	0.463352	0.128644	0.249034	0.314246	0.151327	0.507059	0.119347	0.116389	0.233118	0.393732
ZNF354C	0	0.138695	0.0607018	0.0435293	0.056709	0.177558	0.233659	0.0474311	0.0674455	0.204196	0.0934458	0.285535	0.0500515	0.0646001	0.0896667	0.20763
ZNF385C	0	0.0789599	0.0444188	0.0340585	0.237653	0.104668	0.0819416	0.0503947	0.0402439	0.117452	0.0596246	0.291372	0.054096	0.0489279	0.0459236	0.326166
ZNF415	0	0.409962	0.308628	0.208991	0.672583	0.506886	0.434797	0.213415	0.249286	0.285437	0.139678	0.645628	0.251438	0.210484	0.457212	0.644688
ZNF416	0	0.162547	0.0532692	0.049002	0.0899014	0.132342	0.346392	0.0874644	0.0584147	0.227817	0.0998987	0.499331	0.0425267	0.0902726	0.069537	0.270596
ZNF417	0	0.507352	0.227215	0.145634	0.280667	0.428604	0.526733	0.211399	0.320895	0.349732	0.174398	0.552016	0.263584	0.127207	0.397858	0.584489
ZNF433	0	0.0291635	0.0299392	0.0330039	0.373528	0.170655	0.153486	0.0548841	0.0461361	0.0448127	0.0539359	0.0289709	0.0418578	0.0379369	0.0275864	0.0382748
ZNF438	0	0.0405588	0.0317485	0.0284688	0.0365764	0.0388952	0.0369474	0.0531997	0.0425232	0.522313	0.0692546	0.0485776	0.329774	0.0451183	0.0418159	0.0374394
ZNF439	0	0.0670637	0.0400023	0.0328955	0.209637	0.122304	0.0698628	0.0567779	0.0371647	0.107641	0.115886	0.270371	0.0430536	0.0546782	0.0415593	0.269132
ZNF440	0	0.312541	0.229046	0.232547	0.171378	0.351924	0.432507	0.116586	0.127982	0.352871	0.0303975	0.504573	0.168614	0.108544	0.208446	0.413497
ZNF441	0	0.0457794	0.0265767	0.0308607	0.162447	0.167191	0.135839	0.0483064	0.044037	0.0556261	0.126855	0.182882	0.0450573	0.0402834	0.0400428	0.0822136
ZNF445	0	0.381623	0.0922107	0.0498745	0.164463	0.341567	0.48494	0.196798	0.221967	0.317086	0.410863	0.467788	0.160155	0.0892647	0.235499	0.448681
ZNF454	0	0.113361	0.051502	0.0403497	0.179049	0.198348	0.0988428	0.0498931	0.0464648	0.108592	0.037719	0.402176	0.0638743	0.0555978	0.0632145	0.279713
ZNF471	0	0.0398455	0.0331609	0.029752	0.521784	0.0948139	0.0472462	0.0542949	0.0390052	0.0906746	0.103605	0.118319	0.042688	0.0519419	0.0371043	0.0904311
ZNF474	0	0.0320406	0.0345128	0.0336761	0.643324	0.0603884	0.0350304	0.0546629	0.040112	0.0492252	0.205518	0.0522797	0.0403947	0.0430703	0.0343928	0.0308572
ZNF48	0	0.446319	0.126632	0.0635759	0.270809	0.314974	0.571256	0.187	0.34108	0.302554	0.122258	0.628507	0.189889	0.118772	0.316318	0.507719
ZNF484	0	0.0420597	0.0253297	0.0267624	0.160244	0.278088	0.0557613	0.0379493	0.0379792	0.0402967	0.139996	0.0722704	0.0320005	0.0414465	0.0445762	0.0414513
ZNF491	0	0.0247035	0.0284371	0.0341224	0.348731	0.0388316	0.0334149	0.0483185	0.0443861	0.0482086	0.0400464	0.259472	0.0451749	0.0412012	0.0362169	0.0703478
ZNF497	0	0.101214	0.0471263	0.0372126	0.0595126	0.185644	0.224435	0.0695324	0.0458184	0.137448	0.0787594	0.291038	0.0423499	0.056899	0.0620585	0.139453
ZNF507	0	0.130345	0.048993	0.0416207	0.042929	0.224399	0.247248	0.0596314	0.0582839	0.136408	0.0764177	0.287782	0.0506261	0.0508009	0.0585052	0.216353
ZNF511	0	0.0522439	0.0245404	0.0285195	0.155361	0.251746	0.12577	0.0402798	0.0405632	0.064183	0.0716483	0.0906676	0.0423828	0.0376844	0.0367323	0.0588005
ZNF512	0	0.0410425	0.0400207	0.0379499	0.0396629	0.0786436	0.0456762	0.0739113	0.0479278	0.777039	0.0497201	0.0446608	0.0456618	0.0391547	0.0413238	0.0399281
ZNF547	0	0.0566019	0.0312363	0.0293243	0.0927967	0.263657	0.180318	0.0483052	0.0353701	0.0758426	0.0734927	0.141206	0.041351	0.0385424	0.0383842	0.0739574
ZNF554	0	0.0391007	0.0262455	0.0279755	0.180521	0.244131	0.0211665	0.0519148	0.0325559	0.0483559	0.0747769	0.111364	0.0457949	0.0366945	0.0380928	0.0551055
ZNF555	0	0.0483908	0.0254015	0.0255307	0.231633	0.170677	0.168646	0.0557727	0.0361909	0.053784	0.0920504	0.0966992	0.0396409	0.0450913	0.0360152	0.054767
ZNF556	0	0.030865	0.0271235	0.0288829	0.51514	0.0635135	0.0235019	0.0516842	0.0367666	0.0616254	0.143237	0.0422859	0.0356515	0.0419144	0.036005	0.0450319
ZNF561	0	0.882607	0.0488255	0.0385562	0.0543771	0.88065	0.61505	0.526392	0.783938	0.0569413	0.222079	0.883105	0.0458147	0.0285927	0.0379349	0.0596356
ZNF562	0	0.140837	0.0568563	0.0488884	0.0311818	0.231507	0.302439	0.0604809	0.0592757	0.148445	0.0535156	0.42258	0.0600643	0.0605419	0.0655305	0.33409
ZNF563	0	0.111372	0.047222	0.0382194	0.0449856	0.116225	0.283275	0.0644361	0.0547854	0.116871	0.0723306	0.297053	0.0451756	0.0598824	0.0542992	0.197637
ZNF564	0	0.0847125	0.0370664	0.0327655	0.0539959	0.198342	0.1734	0.0557092	0.0382262	0.0978154	0.0828324	0.261912	0.0494517	0.0485606	0.0474774	0.141187
ZNF566	0	0.0750328	0.0296473	0.0267646	0.118926	0.196488	0.194574	0.0543863	0.0370285	0.0722612	0.0689303	0.157641	0.0391799	0.0458137	0.0435815	0.0889138
ZNF57	0	0.030101	0.0204332	0.0244616	0.213199	0.267131	0.0250089	0.0403087	0.0374397	0.0495498	0.116972	0.074643	0.0453069	0.0362942	0.0385873	0.0414799
ZNF574	0	0.253404	0.117773	0.0771506	0.292473	0.183482	0.338622	0.0625209	0.148545	0.270162	0.155475	0.559226	0.0930127	0.101266	0.11929	0.358164
ZNF575	0	0.0312248	0.0244341	0.0278013	0.504315	0.131883	0.0201596	0.0442033	0.0344114	0.101869	0.0802543	0.0398378	0.0404099	0.0407504	0.0372495	0.028396
ZNF578	0	0.0420055	0.0347265	0.0455753	0.783273	0.0809553	0.0569483	0.0573873	0.0464451	0.0698499	0.07408	0.119287	0.0648248	0.0474315	0.0354852	0.0684775
ZNF579	0	0.198421	0.159603	0.0712545	0.031717	0.205927	0.3511	0.0756963	0.0714034	0.227817	0.141241	0.363333	0.0445445	0.0790547	0.082203	0.267271
ZNF607	0	0.0329229	0.0282977	0.0322185	0.182479	0.343181	0.0307711	0.035716	0.0372097	0.044765	0.0423859	0.0677642	0.0364912	0.043358	0.037455	0.0533208
ZNF608	0	0.195113	0.0546448	0.0392174	0.0742247	0.306254	0.323989	0.078213	0.0565307	0.178816	0.0538915	0.307383	0.0799106	0.0552902	0.142246	0.186314
ZNF614	0	0.0338184	0.0312336	0.0344483	0.16299	0.0789882	0.0440376	0.0818378	0.0725194	0.737032	0.160384	0.0786135	0.271747	0.0639554	0.0633603	0.0382263
ZNF620	0	0.356543	0.162974	0.102514	0.0651738	0.298689	0.489744	0.0965468	0.188912	0.33173	0.138733	0.525929	0.167119	0.22678	0.21041	0.41977
ZNF621	0	0.038851	0.0277429	0.0310712	0.168537	0.28525	0.11166	0.0461539	0.0416271	0.0489966	0.11555	0.0715299	0.0350594	0.0474217	0.0350138	0.0381308
ZNF624	0	0.050588	0.0273434	0.0327684	0.203242	0.244888	0.095866	0.0455913	0.0381946	0.0612959	0.161446	0.112053	0.0398727	0.0427538	0.0358768	0.0704115
ZNF625	0	0.0672344	0.033774	0.0303973	0.0820882	0.171224	0.173065	0.05854	0.0365331	0.0713751	0.0826955	0.245312	0.0424825	0.0426819	0.0439458	0.103855
ZNF648	0	0.10928	0.0471434	0.0390066	0.101177	0.115667	0.123748	0.048247	0.0585307	0.111854	0.119441	0.474114	0.0558038	0.0625759	0.0547623	0.191952
ZNF660	0	0.0290356	0.0301229	0.0298286	0.567299	0.0571785	0.0191242	0.0564702	0.037502	0.0469533	0.236004	0.0268315	0.0370196	0.0420019	0.0347856	0.0279017
ZNF665	0	0.0354647	0.0339047	0.0327087	0.624307	0.0880786	0.0429311	0.0588744	0.0512252	0.046644	0.0586658	0.0804925	0.0428343	0.0475611	0.0359461	0.0455967
ZNF672	0	0.0602979	0.0266841	0.0290023	0.0909671	0.165114	0.188245	0.0507878	0.0328756	0.0610885	0.0822529	0.162947	0.040568	0.0430384	0.0420343	0.0772347
ZNF675	0	0.451274	0.378155	0.239942	0.489234	0.574279	0.542193	0.222633	0.243465	0.318163	0.199634	0.541824	0.181749	0.0529335	0.403876	0.591116
ZNF679	0	0.522022	0.497688	0.362047	0.713706	0.578704	0.476047	0.3439	0.215516	0.381762	0.518195	0.605302	0.198716	0.163655	0.464815	0.462047
ZNF688	0	0.04858	0.0261434	0.0262897	0.177075	0.257854	0.092988	0.0404344	0.0322778	0.0464932	0.0753189	0.0898208	0.0414846	0.0421006	0.0371785	0.0469914
ZNF691	0	0.0971979	0.0319838	0.0320355	0.112945	0.226335	0.187687	0.0485156	0.0367462	0.0800871	0.0612765	0.201905	0.0402228	0.0499563	0.0440221	0.101473
ZNF708	0	0.0350523	0.0243559	0.0251707	0.174969	0.222059	0.200922	0.0506533	0.0349243	0.0629511	0.080885	0.0546037	0.0356668	0.0421112	0.037063	0.0390631
ZNF740	0	0.267898	0.200716	0.10238	0.262237	0.364859	0.539225	0.206028	0.344287	0.304237	0.155125	0.542413	0.135521	0.133611	0.27308	0.463378
ZNF763	0	0.191913	0.0845914	0.0695492	0.18559	0.280502	0.266446	0.0476494	0.0765781	0.183541	0.0530415	0.510666	0.0918075	0.0643841	0.101463	0.422523
ZNF764	0	0.243199	0.117034	0.0749105	0.0779299	0.239187	0.329082	0.0807847	0.1142	0.274047	0.118536	0.44091	0.0471384	0.126826	0.100344	0.257583
ZNF766	0	0.0604624	0.0461235	0.0384575	0.0557989	0.236716	0.27375	0.0618264	0.0511733	0.103556	0.0864817	0.193165	0.0386057	0.0534095	0.0487535	0.103401
ZNF773	0	0.200017	0.117398	0.0690986	0.0860877	0.216917	0.328068	0.0889095	0.0871202	0.216636	0.0979541	0.467621	0.0596299	0.0810874	0.156834	0.354721
ZNF774	0	0.228437	0.0739234	0.0626087	0.140538	0.0742746	0.079858	0.0711399	0.0825361	0.656233	0.0716278	0.0997083	0.0900657	0.0596783	0.0551859	0.0846029
ZNF775	0	0.0523383	0.0326667	0.0326033	0.0725362	0.225077	0.145715	0.0489134	0.0469483	0.0952059	0.0724417	0.195123	0.0412103	0.0481349	0.0389083	0.107138
ZNF783	0	0.062715	0.0277943	0.027766	0.157335	0.271752	0.111815	0.0458702	0.0375451	0.0700181	0.0851223	0.145193	0.0303731	0.0472891	0.0366131	0.0483448
ZNF784	0	0.0537224	0.0263234	0.0304173	0.0751053	0.217	0.105735	0.0459996	0.0360303	0.0660755	0.0695457	0.217531	0.0586478	0.0437765	0.0399013	0.0774414
ZNF785	0	0.38381	0.184997	0.142302	0.146569	0.140845	0.476519	0.0897752	0.236295	0.334128	0.169313	0.565806	0.0809582	0.0899467	0.158004	0.384606
ZNF786	0	0.139777	0.0493214	0.0334859	0.148018	0.217128	0.223983	0.0458922	0.0659405	0.126086	0.0559129	0.267363	0.0481167	0.0601169	0.0471772	0.0922465
ZNF787	0	0.127756	0.0364241	0.0333331	0.0708948	0.218111	0.210491	0.0494948	0.0488758	0.137772	0.0827294	0.21652	0.0492626	0.0549951	0.0440788	0.149665
ZNF791	0	0.248766	0.0779674	0.0450802	0.0881565	0.125582	0.385801	0.181119	0.189085	0.297026	0.13808	0.551969	0.120214	0.0765055	0.167334	0.378373
ZNF792	0	0.440024	0.29268	0.214454	0.0676999	0.308322	0.477924	0.087341	0.238118	0.376778	0.16595	0.559717	0.202319	0.215275	0.335292	0.465813
ZNF800	0	0.149309	0.0557637	0.0423671	0.69494	0.164339	0.189896	0.168958	0.0568817	0.175417	0.196172	0.502085	0.155375	0.0787268	0.272002	0.162197
ZNF804B	0	0.48779	0.513602	0.116105	0.809391	0.666494	0.354173	0.21624	0.202159	0.168339	0.0690084	0.165139	0.120868	0.0754693	0.162865	0.0625249
ZNF813	0	0.304807	0.0550674	0.0514524	0.0382376	0.285234	0.405948	0.0860969	0.0490528	0.206877	0.087367	0.496289	0.0905891	0.0538486	0.0821658	0.18586
ZNF816	0	0.409599	0.110452	0.0652761	0.10053	0.461584	0.560711	0.130283	0.217606	0.276094	0.0713585	0.605342	0.0970558	0.0655871	0.190421	0.561841
ZNF821	0	0.0365165	0.0267787	0.0342071	0.256102	0.130479	0.062537	0.0494586	0.0376873	0.0447725	0.325897	0.0462573	0.0346393	0.0429697	0.036731	0.0336652
ZNF830	0	0.110931	0.0594665	0.0467985	0.0426583	0.204512	0.213028	0.0501455	0.0500185	0.130955	0.0950179	0.298865	0.0447784	0.0657776	0.0520965	0.132595
ZNF835	0	0.0616874	0.0470083	0.0378338	0.107715	0.123881	0.0992064	0.0430717	0.0487527	0.130952	0.111325	0.352917	0.0509449	0.0626837	0.0543419	0.259162
ZNF837	0	0.0965183	0.042428	0.0427399	0.0360759	0.192168	0.193904	0.064038	0.0476529	0.125563	0.0560435	0.299343	0.0489307	0.0601372	0.0649049	0.151261
ZNF844	0	0.0282371	0.0278449	0.0298659	0.506718	0.0729538	0.0254017	0.0545526	0.0431097	0.0462625	0.145921	0.0623724	0.0477764	0.0386006	0.0383635	0.0264084
ZNF845	0	0.0390484	0.0239426	0.0285577	0.203298	0.277829	0.0572653	0.0387069	0.0328569	0.0460209	0.0767054	0.0703476	0.041385	0.0411132	0.0413252	0.0413461
ZNHIT6	0	0.0670965	0.0444956	0.0381421	0.0929046	0.0808787	0.0423016	0.0708152	0.0473933	0.757228	0.087598	0.0542961	0.0606104	0.0447414	0.0441621	0.0416657
ZSCAN1	0	0.0535158	0.0544606	0.0447214	0.0322297	0.0356448	0.0644892	0.0426856	0.0582724	0.134658	0.0387073	0.11848	0.0411087	0.0339586	0.0537858	0.0632448
ZSCAN23	0	0.0847814	0.0575065	0.0521106	0.171627	0.202687	0.179359	0.047338	0.0507453	0.152994	0.0751245	0.48769	0.053394	0.0646345	0.0888982	0.321211
ZSCAN29	0	0.38804	0.205765	0.131705	0.279828	0.481434	0.411342	0.0781179	0.173711	0.314928	0.195289	0.481098	0.0932386	0.0852847	0.211051	0.319995
ZSCAN5B	0	0.0746525	0.0661926	0.0376336	0.128587	0.127029	0.0953977	0.0580722	0.0519238	0.127491	0.05104	0.486512	0.051667	0.0633784	0.0688251	0.284633

## Sheet: Fig. S1a
Gene	Jaccard coefficients
EGFR	0.739314
PTPRD	0.801268
ERBB2	0.986631
ERBB3	0.922202
ERBB4	0.987732
PPM1A	0.981523
TP53	0.952438
DLG2	0.960771
BRCA1	0.9895
BRCA2	0.973352
SMAD3	0.958822
XPO1	0.911901

[truncated: 16 more sheets: Fig. S2a, Fig. S2b, Fig. S2c, Fig. S2g, Fig. S3a, Fig. S4a, Fig. S4b, Fig. S4c, Fig. S4d, Fig. S4e, Fig. S4g, Fig. S5a, Fig. S5b, Fig. S5c, Fig. S6a, Fig. S6d]
